# Supplementary material for: Parents with mental health problems and their children in a German population based sample: Results of the BELLA study
Source: PLoS One. 2017 Jul 3;12(7):e0180410. doi: 10.1371/journal.pone.0180410 (PMC5495394; doi:10.1371/journal.pone.0180410)
Supplement: S1 File — (XLS) [file pone.0180410.s001.xls]

## Sheet: PLASS_B3_Befragungsgruppe11-17_
ID	age_mother_dich	age_father_dich	SES_cat	SES_metric	parent_unemployment_dich	SLE_total_dich	SLE_Death_dich	SLE_Divorce	SLE_FinancialCrises	SLE_AccidIllness	parent_DailyStrain_dich	singleparent_dich	siblings_dich	parent_chronicdisease_dich	parent_MHP_AngerHost	parent_MHP_ObsessComp	parent_MHP_Depr	parent_MHP_InterpersSens	parent_MHP_Paranoid	parent_MHP_Anxiety	parent_MHP_Somatiz	parent_MHP_PhobAnx	parent_MHP_Psychot	parent_MHP_dich	child_gender	child_age_metric	age_child_dich	child_MHP_metric_sum	child_MHP_dich	Weight
1	0	0	2	13.3	0	0	0	0	0	0	0	0	0	1	0	0	0	0	0	0	0	0	0	0	0	17	2	11	0	0.768367
2	0	0	2	12.7	0	0	0	0	0	0	1	0	0	0	0	0	0	0	0	0	0	0	0	1	0	13	1	4	0	1.02682
3	0	1	2	10.7	0	0	0	0	0	0	1	0	0	0	0	0	0	1	0	0	0	0	0	0	0	16	2	6	0	0.768367
4	0	0	2	8.8	0	0	0	0	0	0	0	0	1	0	0	0	0	0	0	0	0	0	0	0	0	13	1	3	0	1.02682
5	0	0	2	12.4	0	0	1	0	0	0	0	0	0	0	0	0	0	0	0	0	0	0	0	0	1	17	2	12	0	0.723613
6	0	0	1	7.2	0	0	0	0	0	0	0	0	0	0	0	0	1	0	0	1	1	0	0	1	1	17	2	11	0	0.723613
7	0	0	2	15.2	0	0	0	0	0	0	0	0	0	1	0	0	0	1	0	0	0	0	0	0	1	16	2	9	0	0.545533
8	0	0	2	14.3	0	0	0	0	0	0	0	0	0	0	0	0	0	0	0	0	0	0	0	0	1	17	2	8	0	0.723613
9	1	0	2	14.3	0	0	0	0	0	0	0	0	0	0	0	0	0	0	0	0	1	0	0	0	0	14	1	5	0	1.02682
10	0	0	2	11.7	0	0	0	0	0	0	0	0	0	0	0	0	0	0	0	0	0	0	0	0	1	14	1	5	0	0.967011
11	0	0	2	14.7	0	0	0	0	0	0	0	0	0	0	0	0	0	0	0	0	0	0	0	0	0	17	2	4	0	0.579274
12	1	0	2	11.1	0	1	0	0	1	1	1	1	0	1	0	0	0	0	0	0	0	0	0	0	0	13	1	6	0	1.02682
13	1	0	3	19.9	0	0	1	0	0	0	0	0	1	0	0	0	0	0	0	0	0	0	0	0	1	13	1	17	1	0.729032
14	1	1	2	12.4	0	0	1	0	0	0	0	0	0	0	0	0	0	0	0	0	0	0	0	0	1	16	2	13	0	0.723613
15	1	1	2	11.5	0	1	0	0	1	1	1	1	0	0	0	0	0	0	0	0	0	0	0	0	0	14	1	9	0	0.768367
16	1	0	2	9.2	0	0	1	0	0	0	0	0	0	0	0	0	0	0	0	0	0	0	0	0	0	18	2	11	0	0.768367
17	0	1	2	13.4	1	0	0	0	0	0	1	0	0	1	0	0	1	1	0	1	0	0	1	1	1	15	2	8	0	0.723613
18	0	0	3	18.8	0	0	0	0	0	0	1	0	0	0	0	0	0	0	0	0	0	0	0	0	0	13	1	8	0	0.774122
19	0	0	3	16.8	0	0	0	0	0	0	0	0	0	0	0	1	1	1	0	0	0	0	0	0	0	14	1	6	0	0.774122
20	1	0	2	12.3	0	0	0	0	0	0	1	0	0	0	0	0	0	0	0	0	0	0	0	0	0	13	1	11	0	1.02682
21	0	0	2	14	0	0	0	0	0	0	0	0	0	0	0	0	0	0	0	0	0	0	0	0	1	16	2	10	0	0.723613
22	1	1	2	14.6	0	0	0	1	0	0	0	1	0	0	0	0	0	0	0	0	0	0	0	0	0	16	2	2	0	0.768367
23	1	0	2	9.4	0	0	0	1	0	0	0	0	0	1	0	0	0	0	0	0	0	0	0	0	1	17	2	3	0	0.723613
24	0	0	2	13.9	0	0	0	0	0	0	0	0	0	0	0	0	0	0	0	0	0	0	0	0	0	15	2	3	0	0.768367
25	0	0	2	10.4	0	0	0	0	0	0	0	0	1	1	0	0	0	0	0	0	0	0	0	0	0	13	1	18	1	1.02682
26	0	0	2	14.7	0	0	1	0	0	0	0	0	1	1	0	0	0	1	0	0	0	0	0	0	0	17	2	14	0	0.579274
27	1	0	2	9	1	0	0	0	1	0	0	0	0	0	0	0	1	1	0	0	0	0	0	0	1	12	1	6	0	0.967011
28	1	0	2	8.5	0	0	1	0	0	0	0	0	0	0	0	0	0	0	0	0	0	0	0	0	1	18	2	4	0	0.723613
29	0	0	2	9.2	0	0	0	0	0	0	0	0	0	1	0	0	0	0	0	0	0	0	0	0	1	13	1	5	0	0.967011
30	1	1	2	8.7	0	0	0	0	0	0	0	1	1	0	0	0	0	0	0	0	0	0	0	0	1	17	2	7	0	0.723613
31	1	0	2	13.5	0	1	1	0	1	0	1	0	1	0	0	0	0	0	0	0	0	0	0	0	1	16	2	15	0	0.723613
32	1	0	2	8.7	1	0	0	0	0	0	1	0	0	0	0	1	1	1	1	1	0	0	0	1	0	15	2	9	0	0.768367
33	0	0	2	14.9	0	0	0	0	0	0	1	0	0	0	0	0	0	0	0	0	0	0	0	0	1	18	2	14	0	0.723613
34	1	0	2	11.3	0	0	0	0	0	0	0	0	0	0	0	0	0	0	0	0	1	0	0	0	0	14	1	8	0	1.02682
35	1	1	3	20.4	0	0	0	0	0	0	0	0	0	0	0	0	0	0	0	0	0	0	0	0	1	17	2	7	0	0.545533
36	0	0	2	8.7	0	0	0	1	0	0	1	1	0	0	0	0	0	0	1	1	0	0	0	1	1	15	2	13	0	0.723613
37	1	0	1	6.4	0	0	0	0	0	0	0	0	0	0	0	0	0	0	0	0	0	0	0	0	0	15	2	10	0	0.768367
38	0	0	3	16.7	0	0	0	0	0	0	0	0	0	0	0	0	0	0	0	0	0	0	0	0	1	14	1	5	0	0.545533
39	0	0	2	9.7	0	0	0	1	0	0	0	1	0	0	0	0	0	0	0	0	0	0	0	0	0	14	1	2	0	0.768367
40	0	1	1	8.2	0	0	0	0	0	0	1	0	0	1	0	0	0	0	0	0	0	0	0	0	1	18	2	8	0	0.723613
41	0	0	2	8.7	1	0	0	0	0	0	1	0	0	1	1	0	0	1	0	0	1	0	0	1	1	15	2	4	0	0.723613
42	0	0	1	8.4	0	0	0	0	0	0	0	0	0	0	0	0	0	0	0	0	0	0	0	0	0	15	2	9	0	1.02682
43	1	0	2	11.9	0	0	0	0	0	0	0	0	0	0	0	0	0	0	0	0	0	0	0	0	1	16	2	4	0	0.723613
44	1	1	2	10.7	0	0	0	0	0	0	1	0	0	1	0	0	0	0	0	0	0	0	0	0	1	14	1	4	0	0.723613
45	0	1	3	16.8	0	0	1	0	0	0	0	0	0	1	0	0	0	0	0	0	0	0	0	0	0	13	1	5	0	0.774122
46	0	0	2	13.3	0	0	1	0	0	0	0	0	0	0	0	0	1	0	0	0	1	0	0	0	1	13	1	9	0	0.967011
47	1	0	2	14.2	0	0	0	0	0	0	1	0	0	0	0	0	0	0	0	0	0	0	0	0	0	13	1	2	0	1.02682
48	1	1	2	11.3	0	0	0	0	1	0	0	0	0	0	0	0	0	0	0	0	0	0	0	0	1	17	2	13	0	0.723613
49	0	0	2	10.2	0	0	0	0	0	1	0	0	0	0	0	0	0	0	0	0	0	0	0	0	1	13	1	17	1	0.967011
50	0	1	2	14.4	0	0	0	0	0	0	0	0	0	0	0	0	0	0	0	0	0	0	0	0	0	15	2	8	0	0.768367
51	0	0	2	9.7	0	0	0	0	0	0	0	1	0	0	0	0	0	0	0	0	0	0	0	0	1	15	2	11	0	0.967011
52	1	1	3	15.9	0	0	0	0	0	0	0	0	0	0	0	0	0	0	0	0	0	0	0	0	1	14	1	9	0	0.967011
53	0	1	2	12.7	0	0	0	0	0	0	0	1	0	0	0	0	0	0	0	0	0	0	0	0	0	16	2	4	0	0.768367
54	0	0	2	15	0	0	0	0	0	0	1	0	0	0	0	0	0	0	0	0	0	0	0	0	1	14	1	12	0	0.723613
55	1	1	3	17.6	0	0	0	0	0	0	1	0	0	0	0	0	0	1	0	0	0	0	0	0	1	17	2	3	0	0.545533
56	0	0	2	12.2	1	0	0	0	0	0	1	0	0	0	1	1	1	1	1	1	1	1	1	1	0	16	2	11	0	0.768367
57	1	1	2	14.7	0	0	1	0	0	0	0	0	0	0	0	0	0	0	0	0	0	0	0	0	1	12	1	9	0	0.729032
58	0	0	3	16.3	0	0	0	0	0	0	0	0	0	0	0	0	0	0	0	0	0	0	0	0	0	15	2	14	0	0.579274
59	1	0	2	14.7	0	0	0	0	0	0	1	0	0	1	0	0	1	0	0	1	0	0	0	0	0	17	2	4	0	0.579274
60	0	0	2	12.2	0	0	0	0	0	0	0	0	0	0	0	0	0	0	0	0	0	0	0	0	1	17	2	10	0	0.723613
61	1	0	3	21	0	0	0	0	0	0	1	0	0	1	0	0	0	0	0	0	0	0	0	0	0	13	1	10	0	0.774122
62	1	0	2	11.2	0	0	0	0	0	0	0	0	0	0	0	0	0	0	0	0	0	0	0	0	0	15	2	23	1	0.768367
63	0	0	2	10.2	0	0	1	0	0	0	0	0	0	0	0	0	0	0	0	1	0	0	0	0	0	13	1	8	0	1.02682
64	0	0	2	11.9	0	1	0	1	1	0	1	1	0	1	0	1	1	1	0	0	0	0	0	1	1	12	1	16	1	0.967011
65	0	0	2	10.8	0	0	0	0	0	0	0	0	0	0	0	0	0	0	0	0	0	0	0	0	1	15	2	12	0	0.723613
66	1	0	2	10.7	0	0	0	0	1	0	1	1	0	0	0	0	1	1	0	1	1	0	0	1	1	12	1	9	0	0.967011
67	0	0	2	10.1	0	0	0	0	0	0	1	0	0	0	0	0	0	0	0	0	1	0	0	0	1	17	2	7	0	3.44773
68	0	0	2	11.8	0	0	0	0	0	0	1	0	0	0	0	0	0	0	0	0	0	0	0	0	1	16	2	15	0	0.723613
69	1	0	3	18.9	0	0	0	0	0	0	0	0	0	1	0	1	0	0	0	0	0	0	0	0	0	12	1	15	0	0.774122
70	1	0	3	16.8	0	0	0	0	0	0	0	0	0	0	0	0	0	0	0	0	0	0	0	0	0	16	2	17	1	0.579274
71	1	0	3	19.4	0	0	0	0	0	0	1	0	0	0	0	0	0	0	0	0	0	0	0	0	1	13	1	10	0	0.729032
72	1	1	3	18.2	0	0	0	0	0	0	0	0	0	0	0	0	0	0	0	1	0	0	0	0	0	11	1	11	0	0.774122
73	1	1	1	8.3	0	0	0	0	0	0	1	1	0	1	0	1	1	1	0	0	0	0	0	1	0	17	2	11	0	0.768367
74	0	0	2	13.5	0	0	0	0	0	1	0	0	0	1	0	0	0	0	0	0	0	0	0	0	0	15	2	3	0	1.02682
75	1	1	3	16.8	0	0	0	0	0	0	0	0	0	0	0	0	0	0	0	0	0	0	0	0	1	17	2	6	0	0.545533
76	0	0	2	11.3	0	0	0	0	0	0	1	0	0	0	0	0	0	1	0	1	0	0	0	0	0	15	2	8	0	0.768367
77	1	0	2	10.4	0	0	0	0	0	0	0	0	0	0	0	0	0	0	0	0	0	0	0	0	1	14	1	10	0	0.967011
78	0	0	2	12.8	0	0	0	0	0	0	0	0	0	0	0	0	0	0	0	0	0	0	0	0	1	14	1	1	0	0.729032
79	1	0	3	19.8	0	0	0	0	0	0	0	0	0	0	0	0	0	0	0	1	0	0	0	0	1	14	1	18	1	0.729032
80	0	0	2	13.2	0	0	1	0	0	0	1	0	1	1	0	0	1	1	0	0	0	0	0	1	1	13	1	9	0	0.967011
81	0	0	2	9.2	0	0	0	0	0	1	0	0	0	0	0	0	0	0	0	0	0	0	0	0	0	11	1	6	0	1.02682
82	1	0	2	12.2	0	0	0	0	0	0	0	0	0	1	0	0	0	0	0	0	0	0	0	0	1	17	2	7	0	0.723613
83	1	0	3	20.4	0	0	0	0	0	0	0	0	0	0	0	0	0	0	0	1	0	0	0	0	1	14	1	11	0	0.545533
84	0	0	2	9.2	1	1	1	1	0	1	0	0	0	0	0	0	0	0	0	0	0	0	0	0	0	15	2	11	0	1.02682
85	1	1	2	9.2	0	0	0	0	0	1	0	0	0	1	0	0	0	0	0	0	0	0	0	0	1	14	1	11	0	0.723613
86	1	1	2	8.8	0	0	0	0	0	0	1	0	0	1	0	1	1	0	0	0	0	0	0	0	0	16	2	8	0	0.768367
87	0	0	2	13.3	0	0	0	0	0	0	0	0	0	1	0	0	0	0	0	0	0	0	0	0	0	18	2	4	0	0.579274
88	1	0	3	16.2	0	1	1	0	1	0	0	0	0	0	0	0	0	0	0	0	0	0	0	0	0	17	2	9	0	0.579274
89	1	0	3	16.7	0	0	0	0	0	0	0	0	0	1	0	0	0	0	0	0	0	0	0	0	1	14	1	13	0	0.545533
90	1	0	3	18.2	0	0	0	0	0	0	1	0	0	0	0	0	1	1	0	0	0	0	0	0	0	12	1	8	0	0.774122
91	0	0	3	17.7	0	0	0	0	0	0	0	0	0	1	1	0	1	0	0	0	0	0	0	0	1	12	1	7	0	0.729032
92	1	0	3	16.3	0	0	0	0	0	0	0	0	0	1	0	0	0	0	0	0	1	0	0	0	0	15	2	18	1	0.579274
93	1	0	3	17.6	0	0	0	0	0	0	0	0	0	0	0	0	0	0	0	0	0	0	0	0	1	14	1	3	0	0.545533
94	0	0	3	17.2	0	0	0	1	0	0	1	1	0	1	0	0	0	0	0	0	0	0	0	0	1	13	1	14	0	0.729032
95	1	1	3	19.8	0	0	0	0	0	0	1	0	0	0	0	0	0	0	0	0	0	0	0	0	0	14	1	16	1	0.774122
96	0	0	3	15.5	0	0	1	0	0	0	0	0	0	0	0	0	0	0	0	0	0	0	0	0	1	14	1	10	0	0.967011
97	1	1	3	18.3	0	0	0	0	1	0	1	0	0	0	0	1	1	0	0	1	1	0	0	1	0	16	2	17	1	0.579274
98	0	0	3	15.5	0	0	0	0	0	0	1	0	0	0	0	0	0	0	0	0	0	0	0	0	0	13	1	15	0	1.02682
99	1	0	2	14.8	0	0	0	0	0	0	0	0	0	0	0	0	0	0	0	0	0	0	0	0	0	13	1	4	0	1.02682
100	0	0	2	10	0	0	0	0	0	0	0	0	0	0	0	0	0	0	0	0	0	0	0	0	1	16	2	16	1	0.723613
101	0	0	3	15.5	0	0	0	0	0	0	0	0	0	1	0	0	0	0	0	0	0	0	0	0	0	13	1	4	0	1.02682
102	0	0	2	12.7	0	0	0	0	0	0	0	1	0	0	0	0	0	0	1	0	0	0	0	0	0	15	2	14	0	0.579274
103	1	0	3	16	0	0	0	0	0	0	0	0	0	1	0	0	1	0	0	0	1	1	0	1	0	14	1	9	0	0.768367
104	0	0	1	8	1	1	0	1	1	0	0	0	0	1	0	0	0	0	0	0	0	0	0	0	1	18	2	9	0	0.723613
105	1	0	2	11.8	0	0	0	0	0	0	0	0	0	1	0	0	0	0	0	0	0	0	0	0	0	16	2	4	0	0.768367
106	0	0	2	13.5	0	0	1	0	0	0	0	0	0	0	0	0	1	0	0	0	0	0	0	0	0	12	1	3	0	1.02682
107	1	0	2	12.5	0	0	0	0	0	0	0	0	0	0	0	0	0	0	0	0	0	0	0	0	1	13	1	6	0	0.967011
108	1	1	2	13.3	0	0	0	0	0	0	1	0	0	0	0	0	0	0	0	0	0	0	0	0	0	16	2	8	0	0.768367
109	1	0	2	14.2	1	0	0	0	0	1	0	0	0	0	0	0	0	0	0	0	0	0	0	0	1	16	2	15	0	0.545533
110	1	0	3	18	0	0	0	0	0	0	1	0	0	0	0	0	0	1	0	0	0	0	0	0	0	15	2	2	0	0.579274
111	0	0	2	12.9	0	0	0	0	0	0	0	0	1	0	0	0	1	0	0	0	0	0	0	0	1	15	2	8	0	0.723613
112	0	0	2	8.7	0	0	0	0	0	0	0	1	0	0	0	0	0	0	0	0	0	0	0	0	1	15	2	9	0	0.723613
113	0	0	2	14.5	0	0	0	0	0	0	0	0	0	0	0	0	0	0	1	0	0	0	0	0	0	16	2	3	0	0.768367
114	0	1	2	13.7	0	0	0	0	0	0	0	0	0	1	0	0	0	0	0	0	0	0	0	0	0	14	1	10	0	0.768367
115	0	0	2	8.7	0	0	0	0	0	0	0	0	0	0	0	0	0	0	0	0	0	0	0	0	0	15	2	21	1	1.02682
116	1	0	2	14.9	0	0	0	0	0	0	0	0	0	0	0	0	0	0	0	0	0	0	0	1	1	14	1	9	0	0.723613
117	1	0	3	15.7	0	0	0	0	0	1	0	0	1	1	0	0	0	0	0	0	0	0	0	0	0	16	2	10	0	0.579274
118	0	0	2	14.2	0	0	0	0	0	0	1	0	0	0	0	0	0	0	0	0	0	0	0	0	1	15	2	11	0	0.545533
119	1	0	2	13.5	0	0	0	0	0	0	0	1	0	0	0	0	0	0	0	0	0	0	0	0	1	12	1	23	1	0.967011
120	0	0	2	14.7	0	0	0	0	0	0	1	0	0	1	0	0	0	0	0	0	0	0	0	0	1	15	2	13	0	0.723613
121	0	0	3	17.3	0	0	0	0	0	0	0	0	0	0	0	0	0	0	0	0	0	0	0	0	0	16	2	5	0	0.579274
122	0	0	2	11.9	0	0	0	0	0	0	0	0	0	0	0	0	0	0	0	0	0	0	0	0	0	12	1	13	0	1.02682
123	0	0	2	8.5	0	0	1	0	0	0	1	1	0	0	0	0	0	0	0	0	0	0	0	0	1	14	1	15	0	0.723613
124	1	0	2	12.2	0	0	0	0	0	0	0	0	0	0	0	0	1	1	0	0	0	0	0	0	1	14	1	16	1	0.723613
125	1	1	2	10.7	0	0	0	0	0	0	1	0	0	0	0	0	0	0	0	0	0	0	0	0	1	16	2	15	0	0.723613
126	0	0	2	13.8	0	0	0	0	0	0	1	0	0	0	0	0	0	0	0	0	0	0	0	0	1	17	2	8	0	0.723613
127	0	0	2	9.8	0	0	0	0	0	1	1	1	0	1	0	1	0	0	0	0	0	0	0	0	0	16	2	6	0	0.768367
128	0	0	2	11.2	0	0	0	0	0	0	0	0	0	1	1	1	1	1	0	0	1	0	0	1	1	17	2	7	0	0.723613
129	0	0	2	14.3	0	0	0	0	0	1	1	0	0	0	0	0	0	0	0	0	0	0	0	0	1	14	1	13	0	0.967011
130	1	0	2	11	0	0	0	0	0	0	0	0	0	0	0	0	1	0	0	1	0	0	0	0	0	13	1	12	0	1.02682
131	1	1	3	18.7	0	0	0	0	0	0	0	1	0	1	0	0	0	0	0	0	0	0	0	0	0	14	1	4	0	0.579274
132	1	1	1	6.7	0	0	0	0	0	0	1	0	0	0	0	0	1	0	0	0	0	0	0	0	0	18	2	12	0	0.768367
133	0	0	2	14.3	0	0	0	0	0	1	0	0	0	0	0	0	0	0	0	0	0	0	0	0	0	14	1	16	1	1.02682
134	1	1	2	12.8	0	1	1	0	0	1	0	0	0	0	0	0	0	0	0	0	0	0	0	0	1	14	1	4	0	0.545533
135	1	0	3	18.2	0	0	0	0	0	1	0	0	0	0	0	0	0	0	0	0	0	0	0	0	0	11	1	14	0	0.774122
136	0	0	2	11.5	0	0	0	0	0	0	0	0	1	0	0	0	0	0	0	0	0	0	0	0	0	14	1	4	0	0.768367
137	0	0	2	11.7	0	0	0	0	0	0	0	0	0	1	0	1	1	1	0	0	1	0	0	1	1	17	2	12	0	0.723613
138	0	0	2	9.5	0	0	0	0	0	0	0	0	0	1	0	0	0	0	0	0	0	0	0	0	0	15	2	6	0	0.768367
139	1	0	3	16.8	0	0	0	0	0	0	0	0	0	0	0	0	0	0	0	0	1	0	0	0	0	15	2	7	0	0.579274
140	1	1	2	11.7	0	0	0	0	0	0	0	1	0	0	0	0	0	0	0	0	0	0	0	0	1	14	1	6	0	0.723613
141	1	0	3	17.2	0	0	0	0	0	0	0	0	0	0	0	0	0	0	0	0	0	0	0	0	0	14	1	14	0	0.774122
142	0	0	2	9.2	0	0	0	0	0	0	0	0	0	0	0	0	0	0	1	1	0	1	1	1	0	17	2	12	0	0.768367
143	0	0	3	15.7	0	0	0	0	0	0	0	0	0	0	0	0	0	0	0	0	0	0	0	0	1	14	1	9	0	0.545533
144	0	1	2	11.1	0	0	0	0	0	0	0	0	0	1	0	0	0	0	0	0	0	0	0	0	0	15	2	9	0	0.768367
145	0	0	2	10.4	0	0	0	0	0	0	0	0	0	0	0	0	0	0	0	0	0	0	0	0	1	15	2	8	0	3.44773
146	0	0	3	16.8	0	0	0	0	0	0	1	0	0	1	1	0	0	0	1	1	0	0	1	1	0	15	2	11	0	0.579274
147	0	0	2	8.7	0	0	0	0	0	0	0	0	0	1	0	0	0	0	0	0	0	0	0	0	0	15	2	1	0	0.768367
148	0	1	2	8.7	0	0	0	0	0	0	1	0	0	0	0	0	1	0	0	0	0	0	0	0	0	14	1	14	0	0.768367
149	1	1	3	17.7	0	0	0	0	0	0	0	0	0	0	0	0	0	0	0	0	0	0	0	0	1	16	2	5	0	0.545533
150	0	0	2	11.7	0	0	0	0	0	0	0	0	0	0	0	0	0	0	0	0	0	0	0	0	1	16	2	4	0	0.723613
151	1	1	2	9.7	1	0	0	0	0	0	0	0	0	1	0	0	0	0	0	0	0	0	0	0	1	15	2	9	0	0.723613
152	0	0	2	13.7	0	0	0	0	0	0	0	0	0	0	0	0	0	0	0	0	0	0	0	0	0	13	1	2	0	1.02682
153	0	0	3	17.8	0	0	0	0	0	0	0	0	0	0	0	0	0	0	0	0	0	0	0	0	0	15	2	5	0	0.579274
154	1	0	2	10.7	0	0	0	0	0	0	0	0	0	1	1	1	1	1	1	1	0	0	0	1	1	15	2	11	0	0.723613
155	1	1	2	8.7	1	0	0	0	1	0	1	1	0	1	1	1	1	1	0	0	0	1	0	1	1	17	2	14	0	0.723613
156	0	0	2	9.8	0	0	0	0	0	0	0	0	0	0	0	0	1	0	0	0	0	0	0	0	1	15	2	2	0	0.723613
157	0	0	1	5.6	0	0	1	0	0	0	1	0	0	0	0	0	0	1	0	0	1	0	0	0	0	13	1	14	0	4.89239
158	0	0	3	17.2	0	0	0	0	0	0	0	0	0	0	0	0	0	0	0	0	0	0	0	0	1	15	2	2	0	0.545533
159	1	0	2	10	0	0	0	0	0	0	1	0	0	1	0	0	0	0	0	0	0	0	0	0	1	14	1	17	1	0.723613
160	1	0	2	9.7	0	0	0	0	0	0	1	0	0	0	0	0	0	0	0	0	0	0	0	0	1	13	1	7	0	4.60742
161	1	0	2	11.7	0	0	0	0	0	1	0	0	0	0	0	0	0	0	0	0	0	0	0	0	0	12	1	16	1	1.02682
162	1	0	2	11	0	0	1	0	0	0	0	0	0	0	0	0	0	0	0	0	0	0	0	0	0	14	1	11	0	1.02682
163	0	0	1	7	0	0	0	0	0	1	0	0	0	1	0	1	1	1	1	1	0	1	1	1	1	15	2	11	0	0.723613
164	0	0	2	12.8	1	0	0	0	0	0	1	0	0	0	1	1	1	1	0	1	0	0	0	1	1	17	2	7	0	0.723613
165	0	0	1	6.3	1	0	0	0	0	0	0	1	0	0	0	0	1	0	0	0	0	0	0	1	1	14	1	17	1	3.44773
166	0	0	2	9	1	0	0	0	0	0	0	0	0	1	0	0	0	0	0	0	0	0	0	1	0	16	2	3	0	0.768367
167	1	0	2	9.6	0	0	0	0	0	0	0	0	0	0	0	0	0	0	0	0	0	0	0	0	0	15	2	10	0	3.66096
168	1	0	2	13.8	0	0	0	0	0	0	0	0	0	0	0	0	0	0	0	0	0	0	0	0	1	17	2	22	1	0.723613
169	1	1	3	19.2	0	0	0	0	0	0	0	0	0	0	0	0	0	0	0	0	0	0	0	0	0	15	2	1	0	0.579274
170	0	0	1	7.6	0	0	0	0	0	0	0	1	0	0	0	0	0	0	0	0	0	0	0	0	1	15	2	16	1	0.723613
171	1	0	2	14.3	0	0	0	0	0	0	0	0	0	1	0	0	0	0	0	0	0	0	0	0	0	12	1	13	0	0.774122
172	0	0	2	11.8	0	0	0	0	0	0	1	0	0	0	0	0	1	0	0	0	0	0	0	0	1	15	2	14	0	0.723613
173	1	1	2	10.6	0	0	0	0	0	0	1	0	0	0	0	0	0	0	0	0	0	0	0	0	0	15	2	12	0	3.66096
174	0	0	2	11.7	0	0	0	0	0	0	0	0	0	0	0	1	1	1	1	1	1	1	1	1	0	15	2	8	0	0.768367
175	1	0	3	18.2	0	0	0	0	0	0	1	0	0	1	1	1	0	0	0	1	0	0	0	1	0	16	2	10	0	0.579274
176	0	1	2	15.4	0	0	0	0	0	0	1	0	0	1	0	0	1	0	0	0	0	0	0	0	1	13	1	10	0	0.967011
177	1	1	2	11.8	1	0	1	0	0	0	1	0	0	1	0	0	0	0	0	0	1	0	0	0	0	16	2	4	0	0.579274
178	0	0	2	8.7	0	0	0	0	0	0	0	0	0	0	0	0	0	1	0	0	0	0	0	0	1	16	2	12	0	0.723613
179	1	1	1	8.4	0	0	0	0	0	0	0	1	0	0	0	0	0	0	0	0	0	0	0	0	1	15	2	6	0	0.967011
180	0	0	3	17.2	0	0	0	0	0	0	1	0	0	0	0	0	0	0	0	0	0	0	0	0	0	14	1	4	0	0.579274
181	0	0	3	18.2	0	0	1	0	0	0	0	0	1	0	0	0	0	0	0	0	0	0	0	0	1	13	1	9	0	0.729032
182	0	0	2	11.2	0	0	0	1	0	0	0	1	0	0	1	1	1	1	0	1	0	1	1	1	1	17	2	9	0	0.723613
183	0	0	3	16.8	0	0	0	0	0	0	0	0	0	1	0	0	0	0	0	0	0	0	0	0	1	15	2	5	0	0.545533
184	1	1	2	13.1	1	0	0	0	0	0	0	0	0	1	0	0	0	0	0	0	0	0	0	0	1	16	2	6	0	0.545533
185	1	0	2	11.1	0	0	0	0	0	0	0	0	0	1	0	0	0	0	0	0	0	0	0	0	1	18	2	5	0	0.723613
186	1	0	2	13.7	0	0	0	0	0	0	1	0	0	1	1	1	1	1	0	1	1	0	1	1	0	18	2	9	0	0.768367
187	0	0	3	17.2	0	0	0	0	0	0	1	0	0	1	1	0	1	1	1	1	1	0	0	1	0	14	1	8	0	0.774122
188	0	0	3	16.8	0	0	0	0	0	0	0	0	0	0	0	0	0	0	0	0	0	0	0	0	1	15	2	13	0	0.729032
189	0	0	2	11.3	0	0	0	0	0	0	0	0	1	0	0	0	0	1	0	1	0	0	0	0	0	17	2	12	0	0.579274
190	1	1	2	10.3	0	0	0	0	0	0	0	0	0	0	0	0	0	0	0	0	0	0	0	0	0	15	2	5	0	1.02682
191	1	0	2	14.1	0	0	1	0	0	0	0	0	0	1	0	0	1	0	0	0	0	0	0	0	1	13	1	5	0	0.729032
192	1	0	2	9.6	0	0	1	0	0	0	0	0	0	0	0	0	0	0	0	0	0	0	0	0	1	17	2	4	0	3.44773
193	0	0	2	11.8	0	0	0	0	1	0	0	0	0	0	0	0	0	0	0	0	0	0	0	0	1	18	2	13	0	0.723613
194	0	1	2	9.1	0	1	0	0	1	1	1	0	0	1	0	0	0	1	0	1	0	0	0	1	1	14	1	3	0	0.967011
195	0	0	2	9	0	0	0	0	0	1	1	1	0	0	0	0	1	1	1	1	0	0	0	1	1	15	2	4	0	0.723613
196	1	1	2	14.5	0	0	0	0	0	0	0	0	0	0	0	0	0	0	0	0	0	0	0	0	0	16	2	14	0	0.768367
197	0	0	1	6.8	0	0	0	0	0	0	1	0	0	0	0	1	1	0	1	1	1	0	0	1	1	15	2	10	0	3.44773
198	1	1	3	18.2	0	0	0	0	0	0	1	0	0	0	0	0	0	0	0	0	0	0	0	0	1	13	1	9	0	0.729032
199	1	1	2	8.7	0	0	0	0	0	0	1	0	0	1	0	0	0	0	0	0	0	0	0	0	0	16	2	8	0	0.768367
200	1	0	3	19.2	0	1	0	0	1	1	1	0	0	0	0	0	1	1	0	0	0	0	0	0	0	13	1	12	0	0.774122
201	1	0	2	13.1	0	0	0	0	0	0	0	0	0	0	0	0	0	0	0	0	0	0	0	0	0	16	2	5	0	0.579274
202	0	0	2	10.3	0	0	0	0	0	0	0	0	0	0	0	0	1	1	1	1	0	0	0	1	1	17	2	12	0	0.723613
203	1	0	3	17.7	0	0	0	0	0	0	0	0	0	0	0	0	0	0	0	0	0	0	0	0	1	17	2	7	0	0.545533
204	1	0	1	7.6	0	0	0	0	0	1	1	1	0	1	1	1	1	1	1	1	1	1	0	1	0	17	2	15	0	3.66096
205	1	1	2	9.7	0	0	0	0	0	0	0	1	0	1	0	0	0	0	0	0	0	0	0	0	1	17	2	13	0	0.723613
206	0	0	2	14.5	0	0	0	0	0	0	0	0	0	1	0	0	0	0	0	0	0	0	0	0	1	12	1	6	0	0.967011
207	0	0	1	8.2	0	0	0	0	0	0	1	0	0	0	0	0	1	0	0	0	1	0	0	0	0	17	2	11	0	0.768367
208	1	0	2	13.3	0	0	0	0	0	0	1	0	0	0	0	0	1	0	0	0	0	0	0	0	1	14	1	9	0	0.545533
209	0	0	2	14.8	0	0	0	0	0	0	0	0	0	0	0	0	0	0	0	0	0	0	0	0	1	15	2	8	0	0.723613
210	0	0	2	12.8	0	0	0	0	0	0	0	0	0	0	0	0	0	0	0	0	1	0	0	0	1	12	1	8	0	0.967011
211	0	0	3	17.3	0	0	0	0	0	0	0	0	0	1	0	0	1	0	0	0	0	0	0	0	1	12	1	10	0	0.729032
212	0	1	2	10.4	0	0	0	0	0	0	0	0	0	0	0	0	0	0	0	0	0	0	0	0	1	13	1	14	0	0.967011
213	1	1	2	11.7	0	0	1	0	0	0	0	0	0	1	0	0	0	0	0	0	0	0	0	0	1	17	2	9	0	0.723613
214	0	0	2	14.3	0	0	0	0	0	0	0	0	0	1	0	0	0	0	0	0	0	0	0	0	0	13	1	0	0	1.02682
215	0	0	2	11.4	0	0	0	0	0	0	0	0	0	0	0	0	0	0	0	0	0	0	0	0	1	12	1	3	0	0.967011
216	0	0	2	15.3	0	1	1	0	0	0	0	0	0	0	0	0	1	0	0	1	0	0	0	0	1	18	2	10	0	0.545533
217	1	0	3	17.8	0	0	0	0	0	0	1	0	0	0	0	0	0	0	0	0	0	0	0	0	0	16	2	12	0	0.579274
218	0	0	2	14.1	0	0	0	0	0	0	1	0	0	0	0	0	0	0	0	0	0	0	0	0	0	16	2	17	1	0.579274
219	1	1	2	12.7	0	0	0	0	0	0	0	1	0	1	0	0	0	0	0	0	0	0	0	0	0	14	1	19	1	0.768367
220	1	1	2	10.7	0	0	0	0	0	0	0	0	0	0	0	0	0	0	0	0	0	0	0	0	1	16	2	5	0	3.44773
221	1	0	2	12	0	0	0	0	0	0	0	0	0	0	0	0	0	0	0	0	0	0	0	0	1	16	2	11	0	0.723613
222	1	0	2	13.2	0	0	0	0	0	0	0	0	0	0	0	0	0	0	0	0	1	0	0	1	1	15	2	8	0	0.967011
223	0	0	3	16.2	0	0	0	0	0	0	1	0	0	0	0	0	0	1	0	0	0	0	0	0	0	15	2	5	0	0.579274
224	0	0	3	16.7	0	0	0	0	0	0	0	0	0	0	0	0	0	0	0	0	0	0	0	0	1	12	1	3	0	0.729032
225	1	0	3	17.3	0	0	0	0	0	0	0	0	0	0	0	0	0	0	0	0	0	0	0	0	0	12	1	3	0	0.774122
226	0	0	2	9	1	0	0	0	0	0	0	0	0	1	0	1	1	1	1	1	1	0	0	1	0	14	1	9	0	0.768367
227	1	1	2	10.3	0	0	1	0	0	0	0	0	0	0	0	0	0	0	0	0	0	0	0	0	1	14	1	10	0	0.723613
228	0	1	2	13.7	0	0	0	0	0	0	1	0	0	1	0	0	0	0	0	0	1	0	0	0	1	14	1	9	0	0.967011
229	0	0	1	8.1	0	0	0	0	0	0	0	0	0	1	1	1	1	1	1	1	1	1	0	1	0	16	2	13	0	0.768367
230	0	0	2	11.6	0	1	1	0	0	1	1	0	0	0	0	0	0	0	0	0	0	0	0	0	0	16	2	9	0	0.768367
231	0	1	2	9.1	0	0	0	0	0	0	0	0	0	0	0	0	0	0	0	0	0	0	0	0	0	16	2	7	0	3.66096
232	1	0	2	9.8	0	0	0	0	0	0	1	0	0	0	0	0	0	0	0	0	0	0	0	0	0	12	1	10	0	1.02682
233	0	0	1	7.7	0	0	0	0	0	0	0	0	0	0	0	0	0	0	0	0	0	0	0	0	1	14	1	8	0	0.723613
234	0	0	2	13.2	0	0	0	0	0	0	0	0	0	0	0	0	0	0	0	1	0	0	0	0	1	14	1	13	0	0.967011
235	1	0	2	13.2	0	0	0	0	0	0	1	0	0	1	0	0	0	0	0	0	0	0	0	1	1	13	1	6	0	0.967011
236	0	0	1	7.5	0	0	0	0	0	0	0	1	0	1	0	0	0	0	0	0	0	0	0	0	1	16	2	8	0	0.723613
237	0	0	2	13.7	0	1	0	0	1	1	1	0	0	1	0	0	0	0	0	0	0	0	0	0	1	12	1	12	0	0.967011
238	0	0	2	13.4	0	0	0	0	0	0	1	0	1	0	0	0	0	0	0	0	0	0	0	0	1	14	1	20	1	0.723613
239	1	1	2	11.2	0	0	1	0	0	0	0	0	0	1	0	0	0	0	0	0	0	0	0	0	0	15	2	12	0	0.768367
240	0	0	2	9.7	0	0	0	0	0	0	1	0	0	1	0	0	0	0	0	0	0	0	0	0	1	16	2	13	0	0.723613
241	1	0	3	16.5	0	0	0	0	0	0	0	0	0	0	0	0	1	0	0	1	0	0	0	0	0	15	2	6	0	1.02682
242	0	0	2	10.2	1	0	0	0	1	0	0	0	0	1	0	0	1	1	1	0	1	0	0	1	1	17	2	8	0	0.723613
243	0	0	2	13.5	0	1	0	0	1	1	1	0	0	1	0	0	0	1	0	0	0	0	0	0	1	15	2	10	0	0.723613
244	1	0	3	15.8	0	0	0	0	1	0	0	0	0	1	0	0	0	0	0	0	0	0	0	0	0	17	2	8	0	0.579274
245	1	0	3	18.7	0	0	0	0	0	0	0	0	0	1	1	0	1	0	0	0	0	0	0	0	1	12	1	5	0	0.729032
246	0	0	3	21	0	0	0	0	0	0	1	0	0	0	0	0	0	0	0	0	0	0	0	0	1	15	2	12	0	0.729032
247	1	0	2	14.3	0	0	0	1	0	0	1	0	0	1	0	0	0	0	0	0	0	0	0	0	0	17	2	8	0	0.768367
248	0	0	2	15	0	0	0	0	0	0	0	0	0	0	0	0	0	0	0	0	0	0	0	0	1	11	1	3	0	0.967011
249	0	0	2	9.9	0	1	1	1	0	1	0	1	0	1	0	0	1	1	0	0	0	1	1	1	1	13	1	14	0	4.60742
250	1	0	1	8.2	0	0	1	0	0	0	0	0	0	0	0	0	0	0	1	0	1	0	0	1	1	16	2	21	1	3.44773
251	0	0	2	12.2	0	0	0	0	0	0	0	0	0	0	0	0	0	0	0	0	0	0	0	0	0	18	2	5	0	0.768367
252	1	1	3	20.4	0	0	0	0	0	0	0	0	0	0	0	0	0	0	0	0	0	0	0	0	1	17	2	8	0	0.545533
253	0	0	2	12.9	0	0	0	0	0	0	0	0	0	0	0	0	0	0	0	0	0	0	0	0	0	14	1	4	0	0.768367
254	1	1	3	18.7	0	0	0	0	0	0	0	0	0	0	0	0	0	0	0	0	0	0	0	0	1	16	2	3	0	0.545533
255	0	0	1	7.7	0	0	0	0	0	0	0	0	0	0	0	0	0	0	0	0	0	0	0	0	1	15	2	5	0	0.723613
256	0	0	2	9.8	0	1	1	1	0	0	0	1	0	0	1	1	1	1	0	0	0	0	0	1	1	15	2	10	0	0.723613
257	1	0	2	13.4	0	0	0	0	0	0	0	0	0	0	0	0	0	0	0	0	0	0	0	0	0	15	2	8	0	1.02682
258	1	0	3	17.7	0	0	0	0	0	0	0	0	0	0	0	0	0	0	0	0	0	0	0	0	1	14	1	4	0	0.545533
259	0	0	2	14.3	0	0	0	0	0	0	1	0	0	1	0	0	0	0	0	0	0	0	0	0	0	13	1	9	0	0.774122
260	0	0	3	17.3	0	0	0	0	0	0	0	0	0	1	0	0	0	0	0	0	0	0	0	0	0	13	1	9	0	0.774122
261	1	0	2	12	0	0	0	0	1	0	0	0	0	0	0	1	1	0	0	0	0	0	0	0	1	16	2	19	1	0.723613
262	1	0	2	14.3	0	0	0	0	0	0	0	0	0	0	0	0	0	0	0	0	0	0	0	0	1	17	2	9	0	0.723613
263	0	0	2	11.5	0	0	0	0	0	0	0	0	0	0	1	0	0	1	0	0	0	0	0	1	1	15	2	10	0	0.723613
264	0	0	2	9.5	0	0	0	0	0	0	0	0	0	0	0	0	0	0	0	0	0	0	0	0	0	16	2	5	0	0.579274
265	0	0	2	13.2	0	0	0	0	0	0	0	1	0	0	0	0	0	0	0	0	0	0	0	0	1	16	2	10	0	0.723613
266	0	1	2	15.2	0	0	0	0	0	0	0	0	0	0	0	0	0	0	0	0	0	0	0	0	1	16	2	10	0	0.545533
267	1	0	3	16.7	0	0	0	0	0	0	1	0	0	0	0	0	0	0	0	0	0	0	0	0	1	16	2	7	0	0.545533
268	1	0	2	15	0	0	0	0	0	0	0	0	0	0	0	0	0	0	0	0	0	0	0	0	1	15	2	8	0	0.723613
269	1	0	3	20.8	0	0	0	0	0	1	0	0	0	0	0	0	0	0	0	0	0	0	0	0	1	13	1	9	0	0.729032
270	1	1	2	14.8	0	0	0	0	0	0	0	0	0	0	0	0	0	0	0	0	0	0	0	0	0	14	1	6	0	0.579274
271	1	0	2	11.2	0	0	0	0	0	0	0	0	0	1	0	1	0	1	0	0	0	0	0	0	1	13	1	19	1	0.967011
272	1	0	2	8.7	0	0	1	0	0	0	1	0	0	1	0	0	0	0	0	0	0	0	0	0	1	15	2	1	0	0.723613
273	0	0	1	8.2	0	0	0	0	0	0	0	0	0	0	0	0	0	0	0	0	0	0	0	0	1	14	1	3	0	0.967011
274	1	0	3	16	0	0	0	0	0	0	0	0	0	0	0	0	0	1	0	1	0	0	0	0	1	14	1	11	0	0.723613
275	0	0	2	14.9	0	0	0	0	0	0	0	0	0	0	0	0	0	0	0	0	0	0	0	0	0	12	1	7	0	1.02682
276	0	0	2	10.4	0	0	0	0	0	0	0	0	0	1	0	0	0	0	0	0	0	0	0	0	0	13	1	10	0	1.02682
277	0	1	2	10.2	0	1	0	1	1	0	0	1	0	0	1	0	1	1	0	1	1	1	0	1	0	12	1	10	0	1.02682
278	0	0	2	11.3	0	0	0	0	0	0	0	0	0	0	0	0	0	0	0	0	0	0	0	0	0	15	2	13	0	0.768367
279	0	0	1	6.6	0	1	0	1	1	0	1	0	0	0	1	1	1	1	0	0	1	0	1	1	0	17	2	9	0	3.66096
280	1	0	2	12.7	0	0	0	0	0	0	0	0	0	0	0	0	0	0	0	0	0	0	0	0	1	17	2	8	0	0.723613
281	0	0	2	10.9	0	0	0	0	0	0	0	0	0	0	0	0	0	0	0	0	0	0	0	0	1	14	1	6	0	0.967011
282	0	0	3	19.2	0	0	0	0	0	0	0	0	0	0	0	0	0	0	0	0	0	0	0	0	0	14	1	9	0	0.774122
283	1	1	2	8.9	0	0	0	0	0	0	0	0	0	0	0	0	0	0	0	0	0	0	0	0	0	15	2	12	0	3.66096
284	1	1	2	11.3	0	0	0	0	0	1	0	0	0	0	0	0	1	0	0	0	0	0	0	0	1	16	2	12	0	0.723613
285	0	0	2	10.1	0	0	1	0	0	0	0	0	0	0	0	0	0	0	0	0	0	0	0	0	0	15	2	8	0	4.89239
286	0	0	2	14.8	0	0	0	0	0	0	1	0	0	0	0	0	0	0	0	0	0	0	0	0	1	17	2	2	0	0.545533
287	1	0	3	20.4	0	0	0	0	0	0	0	0	0	0	0	0	0	0	0	0	0	0	0	0	0	15	2	2	0	0.579274
288	1	1	2	11.7	0	0	0	0	0	1	0	0	0	0	0	0	0	0	0	0	0	0	0	0	1	15	2	10	0	0.723613
289	1	0	2	11.2	0	0	0	0	0	0	1	1	0	0	0	0	0	1	0	0	0	0	0	0	1	16	2	16	1	0.723613
290	1	0	2	8.7	0	0	1	0	0	0	0	0	0	0	0	0	0	0	0	0	0	0	0	0	0	14	1	2	0	0.768367
291	0	0	2	12.1	1	0	0	0	0	0	0	0	0	1	0	1	1	1	0	0	0	0	0	1	1	17	2	11	0	0.545533
292	0	0	2	13.2	0	0	0	0	0	0	0	0	0	0	0	0	0	0	0	0	0	0	0	0	0	17	2	8	0	0.579274
293	1	1	2	14.8	0	0	0	0	0	0	0	0	0	0	0	0	0	0	0	0	0	0	0	0	0	16	2	7	0	0.579274
294	1	0	2	14	1	1	0	0	1	1	1	0	0	0	0	0	0	0	0	0	0	0	0	0	0	11	1	16	1	1.02682
295	1	0	1	5.5	0	0	0	0	0	0	0	0	1	0	0	0	0	0	0	0	0	0	0	0	1	16	2	7	0	3.44773
296	0	0	2	12.3	0	0	0	0	0	0	0	1	0	0	0	0	0	0	0	0	0	0	0	0	0	16	2	11	0	0.768367
297	0	1	2	9.3	0	0	0	0	0	0	0	0	0	0	0	0	0	0	0	0	0	0	0	0	1	12	1	7	0	0.967011
298	1	0	2	12.6	0	0	0	0	0	1	0	0	0	1	0	0	0	0	0	0	0	0	0	0	0	14	1	10	0	1.02682
299	1	1	2	13.8	0	0	0	0	0	0	0	1	0	0	0	0	0	0	0	0	0	0	0	0	1	16	2	4	0	0.723613
300	1	1	2	13.8	0	0	1	0	0	0	0	0	0	0	0	0	0	0	0	0	0	0	0	0	0	13	1	6	0	0.774122
301	1	1	3	17.6	0	0	0	0	0	0	0	0	0	0	0	0	0	0	0	0	0	0	0	0	0	18	2	2	0	0.768367
302	0	0	2	12.9	0	0	0	0	0	0	0	0	0	0	0	0	0	0	0	0	0	0	0	0	0	16	2	8	0	0.768367
303	0	0	2	12.7	0	0	0	0	0	0	0	0	0	0	0	0	0	0	0	0	0	0	0	0	0	13	1	9	0	1.02682
304	1	0	3	16.5	0	0	0	0	0	0	0	0	0	0	0	1	1	0	0	0	0	0	0	0	0	11	1	10	0	1.02682
305	1	1	3	20.4	0	0	0	0	0	0	0	0	0	0	0	0	0	0	0	0	0	0	0	0	0	16	2	15	0	0.579274
306	1	1	2	14.7	0	0	0	0	0	0	0	0	0	0	0	0	0	0	0	0	0	0	0	0	0	16	2	3	0	0.579274
307	0	0	2	12.9	0	0	0	0	0	0	1	0	0	0	0	0	0	0	0	0	0	0	0	0	0	14	1	13	0	1.02682
308	0	0	2	12.7	0	0	0	0	0	0	0	1	0	1	0	0	1	0	0	0	0	0	0	0	1	14	1	7	0	0.545533
309	1	0	2	12.7	0	1	0	0	0	1	0	0	0	0	0	0	0	0	0	0	1	0	0	1	0	16	2	4	0	0.579274
310	1	1	3	17.3	0	0	1	0	0	0	1	0	0	0	1	1	1	1	1	1	1	1	0	1	1	14	1	9	0	0.545533
311	1	1	3	19.9	0	0	0	0	0	1	0	0	0	0	0	0	0	0	0	0	0	0	0	0	0	17	2	10	0	0.579274
312	0	0	3	20	0	0	0	0	0	0	0	0	0	0	0	0	0	0	0	0	0	0	0	0	0	13	1	13	0	0.774122
313	1	1	2	10.7	0	0	0	0	0	0	0	0	0	1	0	1	0	0	0	0	0	0	0	0	1	17	2	13	0	0.723613
314	0	0	2	14.8	0	0	0	0	0	0	0	0	0	0	0	0	0	0	0	0	0	0	0	0	0	16	2	7	0	0.579274
315	0	0	2	15	0	0	0	0	0	0	0	0	0	0	0	0	0	0	0	0	0	0	0	0	0	13	1	6	0	1.02682
316	0	0	2	12.2	0	0	0	0	0	0	0	0	0	0	1	0	1	0	0	0	0	0	0	0	0	15	2	8	0	0.768367
317	0	0	2	13.6	0	0	0	0	0	0	1	0	0	0	1	1	1	1	0	1	1	0	0	1	1	15	2	10	0	0.723613
318	0	0	2	13.3	0	1	1	0	0	1	0	0	0	0	0	0	0	0	0	0	0	0	0	0	0	17	2	7	0	0.579274
319	1	1	2	13.7	0	0	0	0	0	0	1	1	0	0	0	0	0	0	0	0	0	0	0	0	0	17	2	11	0	0.768367
320	0	0	2	14.9	0	0	0	0	0	0	1	0	0	0	0	0	1	0	0	1	0	0	0	0	0	13	1	7	0	1.02682
321	1	0	3	16.7	0	0	0	0	0	0	0	0	0	0	0	0	0	0	0	0	0	0	0	0	1	16	2	13	0	0.545533
322	0	0	2	13.4	0	0	0	0	0	0	0	0	0	0	0	0	0	0	0	0	0	0	0	0	0	14	1	8	0	1.02682
323	1	0	3	15.5	0	0	0	0	0	0	0	0	0	0	0	0	0	0	0	0	0	0	0	0	0	15	2	6	0	0.774122
324	1	0	2	12.9	0	0	0	0	0	0	1	0	0	0	0	1	1	1	0	0	1	1	1	1	1	14	1	13	0	0.723613
325	1	1	2	12.7	0	0	0	0	0	0	0	1	0	0	0	0	0	0	0	1	0	0	0	0	0	14	1	14	0	1.02682
326	1	1	2	14.8	0	0	0	0	0	0	0	0	0	0	0	0	0	0	0	0	0	0	0	0	1	18	2	10	0	0.545533
327	0	0	1	5	0	0	0	0	0	0	0	1	0	0	0	0	0	0	0	0	0	0	0	0	0	16	2	9	0	3.66096
328	1	0	2	14.8	0	0	0	0	0	0	0	0	0	0	0	0	0	0	0	0	0	0	0	0	1	15	2	9	0	0.545533
329	1	0	2	12.2	0	0	0	0	0	1	0	0	0	0	0	0	1	0	0	0	0	0	0	0	1	17	2	14	0	0.723613
330	0	0	3	20.4	0	0	0	0	0	1	1	0	0	1	0	0	0	0	0	0	0	0	0	0	0	15	2	16	1	0.774122
331	0	0	1	7.9	0	0	0	0	0	1	0	1	0	0	0	0	0	0	0	0	0	0	0	0	0	12	1	12	0	4.89239
332	1	0	2	12.3	0	0	0	0	0	0	0	0	0	1	0	0	0	1	0	0	0	0	0	0	0	17	2	1	0	0.768367
333	0	0	3	16.3	0	0	0	0	0	0	0	0	0	0	0	0	0	0	0	0	0	0	0	0	0	14	1	11	0	0.579274
334	1	1	2	9.5	0	0	1	0	0	0	0	0	0	0	0	0	0	0	0	0	0	0	0	0	1	18	2	9	0	0.723613
335	0	0	3	19.8	0	0	0	0	0	0	0	0	0	1	0	0	0	0	0	0	0	0	0	0	1	12	1	8	0	0.729032
336	0	0	2	15.3	0	0	0	0	0	0	0	0	0	0	0	0	0	0	0	0	0	0	0	0	0	15	2	4	0	0.774122
337	0	0	3	16.3	0	0	0	0	0	0	0	0	0	0	1	1	1	1	1	1	0	0	0	1	0	13	1	6	0	0.774122
338	0	0	2	9.7	0	0	0	0	0	0	0	0	0	0	0	0	0	0	0	0	0	0	0	0	1	13	1	6	0	0.967011
339	0	0	2	10.9	0	0	0	0	0	0	0	0	0	0	0	0	0	0	0	0	0	0	0	0	0	15	2	7	0	1.02682
340	1	1	2	14.8	0	0	0	0	0	0	0	0	0	1	0	0	1	0	0	0	0	0	0	0	0	16	2	5	0	0.579274
341	1	1	2	13.7	0	0	0	0	0	0	0	0	0	0	0	0	0	0	0	0	0	0	0	0	0	16	2	10	0	0.768367
342	0	0	1	6.3	1	0	0	0	0	0	0	0	0	1	0	0	0	0	0	0	0	0	0	0	0	15	2	6	0	3.66096
343	0	0	2	10.3	0	0	0	0	0	0	0	0	0	0	1	0	0	0	0	0	0	0	0	0	0	15	2	5	0	0.768367
344	0	0	3	16.7	0	0	0	0	0	0	1	0	0	0	0	1	1	0	0	1	0	0	0	1	1	15	2	10	0	0.545533
345	0	0	2	9.9	0	0	1	0	0	0	0	0	0	1	0	0	0	0	0	0	0	0	0	0	1	14	1	15	0	0.723613
346	0	0	2	8.7	0	0	1	0	0	0	0	0	0	0	0	0	0	0	0	0	0	0	0	0	1	15	2	12	0	3.44773
347	1	1	3	18.7	0	0	0	0	0	0	0	0	0	0	0	0	0	0	0	0	0	0	0	0	1	16	2	8	0	0.545533
348	0	0	2	13.5	0	0	0	0	0	0	0	0	0	1	0	0	0	0	0	0	0	0	0	0	0	17	2	4	0	0.768367
349	0	0	2	10.5	0	0	0	0	0	0	0	0	0	0	0	0	0	0	0	0	0	0	0	0	0	15	2	9	0	0.768367
350	0	0	1	8.2	0	0	0	0	0	0	0	0	0	1	1	0	0	1	0	0	0	0	0	0	0	17	2	3	0	0.768367
351	1	0	3	15.7	0	0	0	0	0	0	0	0	0	0	0	0	0	0	0	0	0	0	0	0	1	15	2	10	0	0.545533
352	0	0	2	13.7	0	0	0	0	0	0	1	1	0	0	0	0	0	0	0	0	0	0	0	0	0	12	1	9	0	1.02682
353	0	0	2	10.2	0	0	0	0	0	0	0	0	1	1	0	0	0	0	0	0	0	0	0	0	1	17	2	12	0	0.723613
354	0	0	2	14.7	0	0	0	0	0	0	0	0	0	0	0	0	0	0	0	0	0	0	0	0	0	13	1	6	0	0.774122
355	1	1	2	10.2	0	1	1	0	0	1	0	0	0	0	0	0	0	0	0	0	0	0	0	0	0	14	1	3	0	0.768367
356	0	0	2	8.7	0	0	1	0	0	0	0	0	0	0	0	0	0	0	0	0	0	0	0	0	0	14	1	12	0	0.768367
357	1	0	3	18.2	0	0	0	0	0	0	0	0	1	0	0	0	1	1	0	1	0	0	0	1	1	16	2	11	0	0.545533
358	0	0	1	8.2	0	0	1	0	0	0	1	1	0	0	0	0	1	0	0	0	0	0	0	0	1	15	2	7	0	0.723613
359	0	0	3	17.5	0	0	0	0	0	0	1	0	0	1	0	0	0	0	0	0	1	0	0	0	1	17	2	11	0	0.545533
360	1	0	2	14.2	0	0	0	0	0	0	0	0	0	1	0	0	0	0	0	0	0	0	0	0	0	15	2	8	0	0.579274
361	1	1	2	13.3	0	0	0	0	0	0	0	0	0	1	0	0	0	0	0	0	0	0	0	0	0	16	2	6	0	0.579274
362	0	0	1	7.6	1	1	0	0	1	1	1	0	0	1	1	1	1	1	0	0	1	0	1	1	0	17	2	14	0	3.66096
363	0	0	2	9.9	0	1	1	0	0	1	0	0	0	0	0	0	0	0	0	0	0	0	0	0	0	17	2	11	0	0.768367
364	1	1	2	9.7	0	0	0	0	0	0	0	1	0	0	0	0	0	0	0	0	0	0	0	0	1	15	2	10	0	0.723613
365	0	0	1	8.2	0	0	0	0	0	0	1	0	0	0	1	0	1	1	0	1	0	0	0	1	0	12	1	10	0	1.02682
366	0	0	3	15.8	0	0	1	0	0	0	1	0	0	0	0	0	0	0	0	0	0	0	0	0	0	13	1	10	0	0.774122
367	1	1	3	17.2	0	0	0	0	0	0	1	1	0	1	0	1	1	1	0	0	0	0	0	1	1	17	2	17	1	0.545533
368	1	0	3	16.3	0	0	0	0	0	0	0	0	0	0	0	0	0	0	0	0	0	0	0	0	0	17	2	3	0	0.579274
369	0	0	2	8.9	0	0	0	0	0	0	0	0	0	0	0	0	0	0	0	0	0	0	0	0	1	17	2	9	0	3.44773
370	0	0	2	13.7	0	1	0	1	0	1	1	1	0	0	1	0	0	0	0	0	0	1	0	1	0	17	2	11	0	0.579274
371	1	0	3	17.7	0	0	0	0	0	0	1	0	0	0	0	0	0	0	0	0	0	0	0	0	1	14	1	12	0	0.729032
372	1	1	2	13.8	0	0	0	1	0	0	0	1	1	0	0	0	0	0	0	0	1	0	0	0	0	15	2	9	0	0.774122
373	0	0	2	10.5	0	0	1	0	0	0	0	0	0	0	0	0	0	0	0	0	0	0	0	0	0	15	2	13	0	3.66096
374	0	0	3	16.3	0	0	0	1	0	0	1	0	0	0	0	0	0	0	0	0	0	0	0	0	0	15	2	11	0	0.774122
375	0	0	3	19	0	0	0	0	0	0	0	0	0	0	1	0	0	0	0	0	0	0	0	0	0	14	1	6	0	0.579274
376	0	0	2	13.4	0	1	1	0	0	1	0	0	0	0	0	0	0	0	0	0	0	0	0	0	1	16	2	6	0	0.723613
377	0	0	2	8.7	1	0	0	0	0	1	0	0	0	1	0	0	0	0	0	0	1	0	0	0	1	16	2	10	0	0.723613
378	1	1	2	13.2	0	0	0	1	0	0	0	1	0	0	1	0	0	1	0	0	0	0	0	1	1	17	2	11	0	0.723613
379	0	0	1	7.2	1	0	0	0	0	0	0	0	0	1	0	0	1	0	0	0	1	0	0	0	0	11	1	10	0	1.02682
380	0	0	2	13.2	0	0	0	0	0	0	0	0	0	0	0	0	0	0	0	0	0	0	0	0	1	14	1	7	0	0.723613
381	1	1	2	15.1	0	0	0	1	0	0	0	0	0	0	0	1	1	1	0	0	0	0	0	1	1	15	2	9	0	0.545533
382	0	0	2	15	0	0	0	0	1	0	0	0	0	0	0	0	0	0	0	0	0	0	0	0	1	15	2	10	0	0.723613
383	1	1	2	15.2	0	0	0	0	0	0	0	0	0	0	0	0	0	0	0	0	0	0	0	0	1	15	2	8	0	0.729032
384	0	0	2	11.4	0	1	0	0	1	1	0	0	0	1	0	0	0	0	0	0	0	0	0	0	1	15	2	14	0	0.967011
385	0	0	3	18.2	0	0	0	0	0	0	1	0	0	1	0	0	0	1	0	0	0	0	0	0	0	15	2	5	0	0.579274
386	0	1	3	15.7	0	0	1	0	0	0	1	0	0	1	0	1	1	1	0	0	0	0	0	0	0	14	1	8	0	0.774122
387	1	0	2	12.4	0	0	0	0	0	0	1	0	0	0	0	0	0	0	0	0	0	0	0	0	0	16	2	11	0	0.768367
388	1	0	2	10	0	0	0	0	0	1	0	0	0	0	0	0	0	0	0	0	0	0	0	0	0	16	2	11	0	0.768367
389	1	1	2	11	1	0	0	1	0	0	1	1	0	1	0	1	1	1	1	0	1	0	0	1	1	17	2	6	0	0.723613
390	0	0	3	18.2	0	1	0	0	0	1	0	0	1	0	0	0	0	0	0	0	0	0	0	0	0	16	2	9	0	0.579274
391	0	0	1	8.4	0	0	0	0	0	0	0	0	0	1	0	0	0	0	0	0	0	0	0	0	1	15	2	7	0	3.44773
392	0	0	2	11.1	0	0	1	0	0	0	0	1	0	0	0	0	0	0	0	0	0	0	0	0	0	11	1	8	0	1.02682
393	1	0	3	15.7	0	0	0	0	0	0	0	0	0	0	0	0	0	1	0	0	0	0	0	0	0	15	2	10	0	0.579274
394	0	0	2	14.2	0	0	0	0	0	0	0	0	0	0	0	0	0	0	0	0	0	0	0	0	1	16	2	5	0	0.723613
395	1	1	3	17.2	0	0	0	0	0	0	0	0	0	0	0	1	0	0	0	0	1	0	0	1	1	16	2	14	0	0.545533
396	0	0	2	14.8	0	0	0	0	0	0	0	0	0	0	0	0	0	0	0	0	0	0	0	0	1	12	1	14	0	0.729032
397	0	1	2	14.9	0	0	0	0	0	0	1	0	0	0	0	0	1	0	0	0	0	0	0	0	1	11	1	8	0	0.967011
398	0	0	3	18.7	0	0	0	0	0	0	1	0	0	0	0	1	0	0	0	0	0	0	0	0	1	16	2	6	0	0.545533
399	0	0	3	16.2	0	0	0	0	0	0	1	0	0	0	0	0	0	0	0	0	0	0	0	0	0	13	1	8	0	0.774122
400	1	1	3	19.8	0	0	0	0	0	0	0	0	0	0	0	0	0	0	0	1	0	0	0	0	1	13	1	6	0	0.729032
401	0	0	2	14.5	0	1	1	0	1	1	1	0	0	0	1	1	1	1	1	1	1	1	0	1	0	14	1	10	0	0.768367
402	1	0	2	8.9	0	0	0	0	0	0	0	0	0	0	0	0	0	0	0	0	0	0	0	0	1	15	2	9	0	3.44773
403	1	0	2	14.5	0	0	0	0	0	0	1	0	0	1	0	0	0	0	0	0	0	0	0	0	1	18	2	11	0	0.723613
404	1	0	2	13.2	0	0	0	0	0	0	1	0	0	0	0	0	0	0	0	0	0	0	0	0	0	11	1	10	0	1.02682
405	0	0	2	9.7	1	0	1	0	0	0	0	1	1	0	0	1	0	0	0	0	0	0	0	0	1	15	2	12	0	0.967011
406	1	1	3	18.2	0	0	0	0	0	0	0	0	0	0	0	0	0	0	0	0	0	0	0	0	0	15	2	8	0	0.579274
407	0	0	2	14.4	0	0	1	0	0	0	0	0	0	0	0	0	0	0	0	0	0	0	0	0	1	13	1	9	0	0.967011
408	0	0	3	17.3	0	0	0	0	0	0	0	0	0	1	0	0	0	0	0	0	0	0	0	0	1	12	1	9	0	0.729032
409	1	1	3	16.7	0	0	0	0	0	0	0	0	0	1	0	0	0	0	0	0	0	0	0	0	1	18	2	8	0	0.545533
410	1	0	3	15.7	0	0	0	0	0	0	0	0	0	0	0	0	0	0	0	0	0	0	0	0	1	12	1	11	0	0.729032
411	0	1	2	10.3	0	0	0	0	0	0	1	0	1	0	0	1	1	1	0	1	0	0	0	1	0	15	2	11	0	0.768367
412	0	0	2	10.7	0	0	0	0	0	0	0	0	0	0	0	0	0	0	0	0	0	0	0	0	0	17	2	2	0	0.768367
413	0	0	2	10.3	0	0	0	0	0	1	1	1	0	1	0	0	0	0	0	0	0	0	0	0	1	15	2	7	0	0.967011
414	1	1	3	16.6	0	0	0	0	0	0	0	0	0	0	0	0	0	0	0	0	0	0	0	0	0	13	1	7	0	0.774122
415	0	0	2	14	0	0	0	0	0	0	0	0	0	1	0	0	0	0	0	0	0	0	0	0	1	15	2	4	0	0.723613
416	0	0	2	10.8	1	0	0	0	0	0	0	0	0	1	0	0	0	0	0	0	0	0	0	0	0	16	2	10	0	0.768367
417	1	0	2	14.2	0	0	0	0	0	0	0	0	0	0	0	0	0	0	0	0	0	0	0	0	0	16	2	12	0	0.579274
418	0	0	2	8.7	0	0	0	0	0	0	0	0	0	1	0	0	1	0	0	0	0	0	0	0	0	17	2	9	0	0.768367
419	1	1	2	13.5	1	0	0	0	0	0	1	0	0	0	0	0	0	0	0	0	0	0	0	0	1	11	1	10	0	0.729032
420	0	0	2	11.4	0	0	0	0	0	0	0	1	0	0	0	0	0	0	0	0	0	0	0	0	1	15	2	14	0	0.723613
421	0	0	2	12.4	0	0	0	0	0	0	0	0	0	0	0	0	0	0	0	0	0	0	0	0	1	16	2	11	0	0.723613
422	1	1	2	10.2	0	0	0	0	1	0	0	0	0	1	0	0	1	1	0	0	0	0	0	1	0	17	2	4	0	0.768367
423	0	0	2	10.1	0	0	0	0	0	0	1	0	1	1	0	1	1	0	0	0	1	0	0	1	1	17	2	13	0	0.723613
424	0	0	2	12.7	0	0	0	0	0	0	0	0	0	1	0	0	0	0	0	0	0	0	0	0	1	11	1	7	0	0.967011
425	0	0	3	16.8	0	0	0	0	0	1	0	0	0	0	0	0	0	0	0	0	0	0	0	0	1	14	1	6	0	0.545533
426	0	0	2	11.8	0	0	0	0	0	0	0	0	0	1	0	0	0	0	0	0	0	0	0	0	0	17	2	4	0	0.768367
427	1	0	2	9.9	0	0	0	0	0	0	1	0	0	0	0	0	0	0	0	0	0	0	0	0	1	13	1	14	0	0.967011
428	0	0	3	17.7	0	0	0	0	0	1	1	0	0	0	0	0	1	1	0	1	0	0	0	0	0	14	1	8	0	0.774122
429	1	0	2	14.9	0	0	0	0	0	0	0	0	0	0	0	0	1	0	0	1	0	0	0	0	1	12	1	10	0	0.967011
430	0	0	2	12.8	0	0	0	0	0	0	0	0	0	0	0	0	0	0	0	0	0	0	0	0	1	17	2	6	0	0.723613
431	0	0	2	13.5	0	0	0	0	0	0	0	0	0	1	0	0	1	1	1	1	0	0	0	1	0	17	2	2	0	0.768367
432	0	0	3	16.8	0	0	0	0	0	0	1	0	0	0	0	0	0	0	0	0	0	0	0	0	0	15	2	12	0	0.579274
433	0	0	1	6.9	0	1	0	0	1	0	0	1	0	0	1	0	0	0	0	0	0	0	0	1	1	16	2	17	1	0.723613
434	0	1	2	12.7	0	0	0	1	0	0	1	0	0	0	1	1	0	1	0	1	1	0	0	1	1	18	2	13	0	0.723613
435	1	0	2	12.8	0	0	0	0	0	0	0	0	0	1	0	0	1	0	0	0	0	0	0	0	0	14	1	10	0	0.774122
436	1	0	3	17.7	0	0	0	0	0	0	1	0	0	1	0	0	0	0	0	0	0	0	0	0	0	15	2	2	0	0.579274
437	1	0	2	8.6	0	0	0	0	0	0	0	0	0	0	0	0	0	0	0	0	0	0	0	0	0	14	1	16	1	0.768367
438	0	0	2	10.2	0	0	0	0	0	0	0	0	0	0	0	0	0	0	0	0	0	0	0	0	0	16	2	5	0	0.768367
439	1	1	1	8.2	0	0	0	0	1	0	1	1	0	0	0	1	1	1	0	1	1	0	1	1	1	16	2	11	0	0.723613
440	1	0	1	7.2	0	0	0	0	0	0	1	0	0	1	0	0	0	1	1	0	0	0	0	0	0	16	2	9	0	0.768367
441	0	0	2	11.7	0	0	0	0	0	0	0	0	0	0	0	0	0	0	0	0	0	0	0	0	1	17	2	17	1	0.723613
442	0	0	2	12.7	0	1	1	0	0	1	0	0	0	0	0	0	0	0	0	0	0	0	0	0	1	13	1	4	0	0.967011
443	0	0	3	17.8	1	1	1	1	0	0	1	0	0	1	0	0	0	0	0	0	0	0	0	0	0	14	1	5	0	0.579274
444	1	1	3	21	0	0	0	0	0	0	0	0	0	0	0	0	0	0	0	0	0	0	0	0	1	17	2	10	0	0.545533
445	0	0	2	10.2	1	0	1	0	0	0	0	0	0	0	0	0	0	0	0	0	0	0	0	0	1	14	1	6	0	0.723613
446	1	0	3	18	0	0	0	0	0	0	0	0	0	0	0	0	0	0	0	0	0	0	0	0	1	14	1	10	0	0.545533
447	1	1	2	14.5	0	0	0	0	0	1	0	1	0	0	0	0	0	0	0	0	0	0	0	0	1	13	1	9	0	0.967011
448	1	1	1	7	0	0	0	0	0	0	0	0	0	0	0	0	0	0	0	0	0	0	0	0	0	16	2	14	0	0.768367
449	0	1	2	12.4	0	0	0	0	0	0	0	0	0	0	0	0	0	0	0	0	0	0	0	0	1	16	2	7	0	0.723613
450	1	1	2	8.6	0	0	0	0	0	0	1	0	0	0	0	0	0	0	0	0	0	0	0	0	1	17	2	8	0	3.44773
451	1	1	3	19.4	0	0	0	0	0	0	0	0	0	0	0	0	0	0	0	0	0	0	0	0	1	13	1	6	0	0.729032
452	0	0	1	8	0	0	0	0	0	0	0	0	0	1	0	0	0	0	0	0	0	0	0	0	1	17	2	14	0	0.723613
453	0	0	2	11.7	0	0	0	0	0	0	0	0	0	0	0	0	0	0	0	0	0	0	0	0	1	14	1	5	0	0.723613
454	1	1	3	16.3	0	0	0	0	0	0	0	0	0	0	0	0	0	0	0	0	0	0	0	0	1	15	2	8	0	0.729032
455	0	0	2	11.7	0	0	0	0	0	0	0	0	0	1	0	1	1	1	0	0	0	0	0	1	1	14	1	4	0	0.723613
456	0	0	2	10.9	0	0	0	0	1	0	0	0	0	0	0	0	0	0	0	0	0	0	0	1	0	15	2	6	0	0.768367
457	0	1	2	9.2	1	0	1	0	0	0	0	0	1	0	0	0	0	0	0	0	0	0	0	0	0	13	1	7	0	1.02682
458	1	0	1	7.5	0	0	0	0	0	0	0	0	0	0	0	0	0	0	0	0	0	0	0	0	0	14	1	9	0	0.768367
459	0	0	2	14.2	0	0	1	0	0	0	0	0	0	0	0	0	0	0	0	0	0	0	0	0	0	14	1	5	0	0.579274
460	0	0	2	12.8	0	0	0	0	0	0	0	0	0	0	0	0	0	0	0	0	0	0	0	0	1	12	1	11	0	0.967011
461	1	1	2	14.3	0	0	0	0	0	0	0	0	0	1	0	0	1	1	0	0	0	0	0	0	0	16	2	8	0	0.768367
462	1	0	3	19.9	0	0	0	1	0	0	1	0	0	0	0	0	1	0	0	0	0	0	0	0	1	16	2	9	0	0.545533
463	0	0	3	21	0	0	0	0	0	0	0	0	0	0	0	0	0	0	0	0	0	0	0	0	1	12	1	10	0	0.729032
464	0	1	3	17.3	0	0	0	0	0	0	1	0	0	0	0	0	0	0	0	0	0	0	0	0	1	13	1	10	0	0.729032
465	1	0	3	19.4	0	0	0	0	0	0	1	0	0	0	0	0	1	0	0	0	0	0	0	0	0	14	1	15	0	0.579274
466	0	1	3	19.8	0	0	0	0	0	0	0	0	0	1	0	0	0	0	0	0	0	0	0	0	1	12	1	6	0	0.729032
467	0	0	1	6.4	0	0	0	0	0	0	0	0	0	0	0	0	0	0	0	0	0	0	0	0	1	15	2	8	0	0.723613
468	1	0	2	12.2	0	0	0	0	0	0	0	0	0	0	0	0	0	0	0	0	0	0	0	0	0	17	2	4	0	0.579274
469	0	0	2	9.2	0	1	0	1	0	1	0	0	0	0	0	0	0	1	0	0	0	0	0	0	0	15	2	7	0	0.768367
470	1	0	2	8.7	0	0	1	0	0	0	1	0	0	0	0	0	1	0	1	1	1	0	0	1	0	15	2	8	0	0.768367
471	1	0	3	21	0	1	0	1	0	1	0	0	0	0	1	0	1	1	0	0	0	0	1	1	1	12	1	12	0	0.729032
472	0	0	1	7.7	0	1	1	0	0	1	1	0	0	0	0	1	1	0	0	0	0	0	0	0	0	12	1	21	1	1.02682
473	0	0	2	12.9	0	0	0	0	0	0	0	0	0	0	0	0	0	0	0	0	0	0	0	1	1	16	2	15	0	0.723613
474	1	0	1	7.9	0	0	0	0	0	0	0	1	0	0	0	0	0	0	0	0	0	0	0	0	0	12	1	7	0	4.89239
475	1	0	2	9.5	1	1	1	1	0	0	1	0	0	0	0	0	1	1	0	0	0	0	0	0	1	15	2	10	0	3.44773
476	0	0	3	16	0	0	0	0	0	0	1	0	0	0	0	1	1	1	1	1	0	0	0	1	1	15	2	8	0	0.723613
477	0	0	2	12	0	0	1	0	0	0	0	0	0	0	0	0	0	0	0	0	0	0	0	0	1	14	1	6	0	0.723613
478	0	0	2	10.8	0	0	0	0	0	0	0	0	0	0	0	0	0	0	0	0	0	0	0	0	1	15	2	7	0	3.44773
479	1	0	3	19.9	0	0	0	0	0	0	1	0	0	0	0	0	0	0	0	0	0	0	0	0	0	15	2	9	0	0.774122
480	0	0	2	10.8	0	0	0	0	0	1	0	0	0	0	0	0	0	1	0	0	0	0	0	0	0	16	2	12	0	0.579274
481	1	1	2	12.2	0	0	0	0	0	0	0	0	0	0	0	0	0	0	0	0	0	0	0	0	0	15	2	7	0	0.768367
482	1	0	1	8.2	0	0	0	0	0	0	1	0	0	0	0	0	0	0	0	0	1	1	0	1	0	15	2	5	0	0.768367
483	0	0	3	15.6	0	0	0	0	0	0	0	0	0	1	0	0	0	0	0	0	0	0	0	0	1	14	1	15	0	0.545533
484	0	0	3	18.2	0	0	0	0	0	0	0	0	0	1	0	0	0	0	0	0	0	0	0	0	0	13	1	10	0	0.774122
485	1	1	3	17.8	0	0	0	0	0	0	0	1	0	0	0	0	0	0	0	0	0	0	0	0	0	15	2	5	0	0.774122
486	0	0	2	15.2	0	0	0	0	0	0	0	0	0	0	0	0	0	0	0	0	0	0	0	0	1	14	1	5	0	0.545533
487	0	1	2	12.7	0	0	0	0	0	0	0	0	0	0	0	0	1	0	0	0	0	0	0	0	0	18	2	13	0	0.768367
488	1	1	2	10.6	0	0	0	0	0	0	1	0	0	0	0	0	1	0	0	0	0	0	0	1	1	13	1	20	1	0.967011
489	1	1	3	16.8	0	0	0	0	0	0	0	0	0	0	0	0	1	1	0	0	0	0	0	0	1	11	1	12	0	0.729032
490	1	0	1	5.9	0	0	0	0	0	0	1	1	0	0	0	0	1	1	0	0	0	0	0	0	0	13	1	24	1	1.02682
491	0	0	3	15.6	0	0	0	1	0	0	1	0	0	1	0	0	0	0	0	0	0	0	0	0	1	14	1	7	0	0.545533
492	1	0	2	8.9	1	0	0	1	0	0	1	1	0	0	1	1	1	1	0	1	0	1	0	1	0	14	1	8	0	0.768367
493	1	0	2	13.7	0	0	0	0	0	0	0	0	0	1	0	0	0	0	0	0	0	0	0	0	0	16	2	8	0	0.768367
494	1	0	2	11.3	0	0	0	0	0	0	1	0	1	0	0	0	0	0	0	0	0	0	0	0	0	14	1	10	0	0.768367
495	0	0	2	9.3	0	0	0	0	0	0	0	0	0	0	0	0	0	0	0	0	0	0	0	0	0	14	1	10	0	1.02682
496	0	0	3	15.7	0	0	0	0	0	1	0	0	0	0	0	0	0	0	0	0	0	0	0	0	0	13	1	13	0	0.774122
497	1	1	2	11.8	1	0	0	0	0	0	0	0	0	1	0	0	0	0	0	0	0	0	0	1	0	16	2	8	0	0.768367
498	0	0	2	-96	0	0	0	0	0	0	1	0	0	0	0	0	1	1	0	0	0	0	0	0	1	17	2	7	0	0.723613
499	0	0	2	13.7	0	1	0	0	0	1	0	1	0	1	0	0	0	0	0	0	0	0	0	0	0	17	2	5	0	0.579274
500	0	0	3	16.7	0	0	0	0	0	0	1	0	1	0	0	0	0	0	0	0	0	0	0	0	0	12	1	6	0	0.774122
501	0	0	3	18.2	1	0	0	0	0	0	1	0	0	1	0	0	1	0	0	0	0	0	0	0	1	13	1	6	0	0.729032
502	1	0	2	12	0	0	0	0	0	0	0	0	0	0	0	0	0	0	0	0	0	0	0	0	1	15	2	13	0	0.723613
503	1	1	2	13.2	0	0	0	0	0	0	0	0	0	1	0	0	0	0	0	0	0	0	0	0	0	18	2	6	0	3.66096
504	0	0	2	10.7	1	0	0	0	0	0	1	0	0	0	0	0	1	1	0	0	0	0	0	1	0	18	2	6	0	0.579274
505	0	0	1	7.7	0	0	0	0	1	0	0	1	0	0	0	0	1	1	0	1	0	0	0	1	0	17	2	7	0	0.768367
506	0	0	1	8.2	0	0	0	0	0	0	1	0	0	1	0	0	0	0	0	0	0	0	0	0	1	17	2	20	1	0.723613
507	1	1	3	20.4	0	0	0	0	0	0	0	0	0	0	0	0	0	0	0	0	0	0	0	0	0	14	1	13	0	0.579274
508	0	0	2	12	0	0	0	0	0	0	0	0	0	1	0	0	1	0	0	0	0	0	0	0	1	16	2	15	0	0.723613
509	0	0	2	9.8	0	0	0	0	0	0	0	0	0	0	0	0	0	0	0	0	0	1	0	0	1	17	2	17	1	0.723613
510	0	0	2	13.2	0	1	1	0	0	1	0	0	0	0	0	0	0	0	0	0	0	0	0	0	1	15	2	16	1	0.723613
511	0	0	2	10.3	0	0	0	0	0	0	1	0	0	0	0	0	0	0	0	0	0	0	0	0	0	16	2	4	0	0.768367
512	0	0	1	7.7	0	0	0	0	0	0	0	0	0	0	0	0	0	0	0	0	0	0	0	0	0	16	2	4	0	0.768367
513	0	0	2	11.8	0	0	0	0	0	0	0	0	0	0	0	0	1	0	0	0	0	0	0	0	0	17	2	7	0	0.768367
514	0	0	2	15.3	0	0	0	0	0	0	1	0	0	0	1	0	0	1	0	0	0	0	0	0	1	15	2	7	0	0.545533
515	0	0	3	17.5	0	0	1	0	0	0	0	0	0	0	0	0	0	0	0	0	0	0	0	0	0	13	1	4	0	0.774122
516	0	0	2	13.3	0	0	0	0	0	0	0	0	0	0	0	0	0	0	0	0	0	0	0	0	0	16	2	9	0	0.768367
517	1	1	3	19.4	0	0	0	0	0	0	0	1	0	1	0	0	0	0	0	0	0	0	0	0	0	17	2	4	0	0.579274
518	0	0	2	14.2	0	0	0	0	0	0	0	0	0	1	0	0	0	0	0	0	0	0	0	0	0	14	1	10	0	0.579274
519	0	0	3	17.2	0	0	0	0	0	1	0	0	0	0	0	0	0	0	0	0	0	0	0	0	0	11	1	7	0	0.774122
520	0	0	1	6.7	0	0	0	0	0	0	1	0	0	0	0	0	0	0	0	0	0	0	0	0	1	17	2	10	0	0.723613
521	0	0	2	8.7	0	0	0	0	0	1	0	0	0	0	0	0	0	0	0	0	0	0	0	0	0	16	2	10	0	0.768367
522	0	1	2	13.1	0	0	0	0	0	0	1	0	0	0	0	0	0	0	0	0	0	0	0	0	1	15	2	12	0	0.545533
523	0	0	2	12.2	0	0	0	0	0	0	0	0	0	0	0	0	1	0	0	0	0	0	0	0	0	14	1	11	0	1.02682
524	1	1	3	16.2	1	0	0	0	0	0	0	0	0	0	0	1	1	0	0	0	0	0	0	0	1	13	1	10	0	0.729032
525	0	1	2	11.8	0	0	0	0	0	0	1	0	0	0	0	0	0	0	0	0	0	0	0	0	0	17	2	7	0	0.579274
526	0	0	2	10.7	0	0	0	0	0	0	1	1	0	1	0	1	1	0	0	1	1	0	0	1	0	14	1	17	1	1.02682
527	0	0	2	14.5	0	0	0	0	0	0	0	0	0	1	0	0	0	0	0	0	0	0	0	0	1	13	1	9	0	0.729032
528	0	0	3	16.7	1	0	0	0	0	0	0	0	0	0	0	0	0	0	0	0	0	0	0	0	1	15	2	12	0	0.545533
529	0	0	2	10.3	0	0	0	0	0	0	0	0	0	0	0	0	0	0	0	0	0	0	0	0	1	16	2	14	0	0.723613
530	0	0	2	13.8	0	0	0	0	0	0	0	0	0	0	0	0	1	1	0	0	0	0	0	0	1	15	2	9	0	0.545533
531	0	0	2	10.3	0	0	0	0	0	0	0	0	0	0	1	1	0	0	0	0	0	0	0	0	1	16	2	13	0	0.723613
532	0	0	2	8.7	0	0	0	0	0	0	0	0	0	0	0	0	0	0	0	0	0	0	0	0	0	16	2	9	0	0.768367
533	1	1	2	11.7	0	0	0	0	0	0	0	0	0	1	1	0	0	1	0	0	0	0	0	0	1	16	2	9	0	0.723613
534	0	0	2	12.2	0	0	0	0	0	0	1	0	0	0	0	0	0	0	0	0	0	0	0	0	0	14	1	11	0	1.02682
535	0	0	2	10.2	0	0	0	0	0	0	0	0	0	0	0	0	0	0	0	0	0	0	0	0	0	12	1	11	0	1.02682
536	0	0	2	11.9	0	0	0	0	0	0	0	0	0	0	0	0	1	0	0	1	0	0	0	0	0	18	2	6	0	0.768367
537	1	0	2	12.2	0	0	0	0	0	0	1	0	0	0	0	0	0	0	0	0	0	0	0	1	0	15	2	8	0	1.02682
538	1	1	3	18.2	0	0	0	0	0	0	1	0	0	1	0	0	1	0	0	1	1	0	0	1	0	16	2	5	0	0.579274
539	1	1	2	13.2	0	0	0	0	0	0	1	0	0	1	0	0	1	1	0	1	1	0	0	1	0	17	2	16	1	0.579274
540	0	0	3	19.5	0	0	0	0	0	0	0	0	0	0	0	0	0	0	0	0	0	0	0	0	0	17	2	5	0	0.579274
541	1	1	2	14.2	0	0	0	0	0	0	1	1	0	0	0	0	1	0	0	1	1	0	0	1	1	13	1	9	0	0.729032
542	1	0	3	21	0	0	0	0	0	0	1	0	0	0	0	0	0	0	0	0	0	0	0	0	0	17	2	4	0	0.579274
543	1	1	3	17.1	1	0	0	0	0	0	0	0	0	0	0	0	0	1	0	0	0	0	0	0	1	16	2	9	0	0.545533
544	1	0	2	10.1	0	0	0	0	0	0	0	0	0	0	0	0	0	0	0	0	0	0	0	0	0	16	2	6	0	3.66096
545	1	1	2	10.7	0	0	0	0	0	0	0	1	0	0	0	0	0	0	0	0	0	0	0	0	0	14	1	6	0	0.768367
546	1	0	3	17.7	0	0	0	0	0	0	0	0	0	0	0	0	0	0	0	0	0	0	0	0	0	15	2	8	0	0.579274
547	1	0	3	21	0	0	0	0	0	0	0	0	0	0	0	0	0	0	0	0	0	0	0	0	0	17	2	2	0	0.579274
548	1	1	3	16	0	0	0	0	0	0	0	0	0	0	0	0	0	0	0	0	0	0	0	0	1	15	2	8	0	0.967011
549	0	1	3	17.3	0	0	0	0	0	0	0	0	0	0	0	0	0	0	0	0	0	0	0	0	0	12	1	8	0	0.774122
550	1	0	2	8.7	0	0	0	0	0	0	0	0	0	0	0	0	0	0	0	0	0	0	0	0	1	14	1	14	0	0.723613
551	0	0	3	17.7	0	0	0	0	0	0	0	0	0	0	0	0	0	0	0	0	0	0	0	0	1	14	1	6	0	0.729032
552	0	0	2	9	0	0	0	0	0	0	1	0	0	0	0	0	1	1	0	0	0	0	0	1	0	17	2	7	0	0.768367
553	0	0	1	7.9	0	0	0	0	0	0	0	0	0	0	0	0	0	0	0	0	0	0	0	0	0	15	2	8	0	0.768367
554	0	0	3	16.8	0	0	0	0	0	0	0	0	0	0	0	0	0	0	0	0	0	0	0	0	0	15	2	2	0	0.579274
555	1	1	3	15.8	0	0	0	0	0	1	0	0	0	1	0	0	0	0	0	0	0	0	0	0	1	18	2	6	0	0.545533
556	0	0	2	13.5	0	0	0	0	0	0	0	0	0	0	0	0	0	0	0	0	0	0	0	0	1	17	2	6	0	0.723613
557	0	0	2	12.2	0	0	1	0	0	0	0	0	0	0	0	0	0	0	0	0	0	0	0	0	1	13	1	9	0	0.729032
558	0	0	2	12.5	0	0	0	0	0	0	0	0	0	0	0	0	0	0	0	0	0	0	0	0	0	17	2	15	0	0.768367
559	0	0	1	8.4	0	0	0	0	0	0	0	0	0	0	0	0	1	0	0	0	0	0	0	1	0	14	1	10	0	3.66096
560	1	1	2	13.3	0	0	0	0	0	0	0	0	0	0	0	0	0	0	0	0	0	0	0	0	0	14	1	5	0	0.768367
561	0	0	2	14.3	0	0	0	0	0	0	1	0	0	0	0	0	0	0	0	0	0	0	0	0	0	13	1	6	0	1.02682
562	1	1	2	15	0	0	0	0	0	0	1	0	0	1	0	0	1	0	0	0	0	0	1	1	0	15	2	11	0	0.768367
563	0	0	2	13.3	0	0	0	0	0	0	0	0	0	0	0	0	0	0	0	0	0	0	0	0	0	14	1	10	0	0.768367
564	1	1	2	11.1	0	0	0	0	0	1	1	0	0	0	0	0	0	0	0	0	1	0	0	0	1	16	2	7	0	3.44773
565	1	0	2	12	0	0	0	0	0	0	1	0	0	0	0	0	1	0	0	0	0	0	0	0	1	17	2	9	0	0.723613
566	0	0	2	8.6	0	1	1	1	1	0	0	1	0	0	0	0	1	1	0	1	0	0	0	0	1	14	1	10	0	0.723613
567	0	0	2	14.1	0	0	0	0	0	0	0	0	0	0	0	0	0	0	0	0	0	0	0	0	1	16	2	15	0	0.545533
568	0	1	1	7	0	0	0	1	0	0	0	1	0	0	0	0	0	0	0	0	0	0	0	0	1	15	2	15	0	3.44773
569	1	0	2	15	0	0	0	0	0	0	0	0	0	1	0	0	0	0	0	0	0	0	0	0	1	17	2	6	0	0.723613
570	0	0	2	14	0	0	1	0	0	0	1	0	0	0	0	0	0	0	0	0	0	0	0	0	0	12	1	11	0	1.02682
571	0	0	3	18.7	0	0	0	0	0	0	0	0	0	1	0	0	0	0	0	0	0	0	0	0	1	16	2	6	0	0.545533
572	1	1	1	7.6	1	0	0	0	0	0	0	0	0	1	0	0	1	1	0	0	1	0	0	0	0	17	2	7	0	3.66096
573	1	0	3	16	0	0	0	0	0	0	0	0	0	0	0	0	0	0	0	0	0	0	0	0	0	13	1	6	0	1.02682
574	0	0	3	15.7	0	0	0	0	0	1	0	0	0	0	0	0	1	0	0	0	0	0	0	1	0	11	1	10	0	0.774122
575	0	0	2	8.9	0	0	0	0	0	0	0	0	0	1	0	1	0	0	0	0	0	0	0	0	1	14	1	15	0	0.967011
576	0	0	1	8.4	0	0	1	0	0	0	0	0	0	0	0	0	1	1	0	0	0	1	0	1	0	13	1	8	0	4.89239
577	1	1	2	12	0	0	0	0	0	0	0	0	0	0	0	0	0	0	0	0	0	0	0	0	0	17	2	9	0	0.768367
578	1	1	2	14	0	0	0	0	0	0	0	0	0	0	0	0	0	0	0	0	0	0	0	0	0	13	1	4	0	1.02682
579	0	0	2	12.8	0	0	0	0	0	1	0	0	0	1	0	0	0	0	0	0	0	0	0	0	0	17	2	12	0	0.768367
580	0	0	3	18.2	0	0	0	0	0	0	0	0	0	0	0	0	0	0	0	0	0	0	0	0	1	17	2	18	1	0.545533
581	1	1	1	5.8	1	0	0	0	0	0	0	1	0	0	0	1	1	0	0	1	0	0	0	0	0	17	2	7	0	3.66096
582	1	0	2	13.2	0	0	0	0	0	0	0	0	0	0	0	0	0	0	0	0	0	0	0	0	0	14	1	10	0	0.579274
583	0	0	2	14.4	0	0	0	0	0	0	0	0	0	0	0	0	0	0	0	0	1	0	0	0	0	13	1	14	0	1.02682
584	0	0	2	8.9	0	0	0	0	0	0	0	1	0	0	0	0	0	0	0	0	0	0	0	1	1	15	2	10	0	0.723613
585	1	0	2	8.6	0	0	0	0	0	0	0	0	0	0	0	0	0	0	0	0	0	0	0	0	1	18	2	6	0	3.44773
586	0	0	2	14.3	0	0	0	0	0	0	0	0	0	0	0	0	0	0	0	0	0	0	0	0	0	15	2	4	0	0.768367
587	0	0	3	19.2	0	0	0	0	0	0	0	0	0	1	0	1	0	0	0	0	1	0	0	1	1	13	1	11	0	0.729032
588	1	0	2	12.2	0	0	0	0	0	0	0	0	0	0	0	0	0	0	0	0	0	0	0	0	0	15	2	17	1	0.768367
589	0	0	2	15.4	0	0	0	0	0	0	0	0	0	0	0	0	0	0	0	0	0	0	0	0	1	17	2	9	0	0.723613
590	1	1	3	16.2	0	0	1	0	0	0	0	0	0	1	0	0	0	1	0	0	1	0	0	0	1	13	1	8	0	0.729032
591	1	1	3	17.3	0	0	0	0	0	1	1	1	0	0	0	0	0	0	0	0	0	0	0	0	0	18	2	5	0	0.579274
592	0	0	3	18.7	0	0	0	0	0	0	0	0	0	0	0	0	0	0	0	0	0	0	0	0	1	13	1	6	0	0.729032
593	1	0	2	12.8	0	0	0	0	0	0	1	0	0	0	0	0	1	0	0	0	0	0	0	1	1	17	2	13	0	0.545533
594	1	0	2	10.8	0	0	0	0	0	0	0	0	0	0	0	0	0	0	0	0	0	0	0	0	1	16	2	16	1	0.723613
595	1	0	3	17.2	0	0	0	0	0	0	0	0	0	1	0	0	0	0	0	0	0	0	0	0	1	13	1	12	0	0.729032
596	1	1	2	10.7	0	0	0	0	0	0	1	1	0	0	0	0	0	0	0	0	0	0	0	0	0	14	1	9	0	1.02682
597	0	0	1	5	0	0	0	0	0	0	1	0	0	1	0	0	0	0	0	0	0	0	0	1	0	16	2	14	0	3.66096
598	1	0	2	10.3	0	0	0	0	0	0	0	0	0	1	0	1	0	0	0	0	1	0	0	0	1	15	2	15	0	0.723613
599	0	0	1	7.2	0	0	0	0	0	0	0	0	0	0	0	0	0	0	0	0	0	0	0	0	1	15	2	6	0	0.723613
600	0	0	2	14.2	0	0	0	0	0	0	0	0	0	0	0	0	0	0	0	0	0	0	0	0	1	14	1	8	0	0.729032
601	1	1	2	8.8	0	1	0	1	1	0	0	0	0	0	0	0	0	0	0	0	0	0	0	0	1	15	2	16	1	3.44773
602	0	1	3	16.2	0	1	0	0	0	1	0	0	0	0	0	0	0	0	0	0	0	0	0	0	1	15	2	17	1	0.729032
603	1	0	2	11.4	1	1	0	1	0	0	1	1	0	0	0	1	1	0	0	0	0	1	0	0	0	13	1	9	0	1.02682
604	1	1	2	12.2	0	0	1	0	0	0	0	0	1	1	1	0	0	1	0	0	0	0	0	1	1	17	2	17	1	0.545533
605	0	0	3	18.2	0	0	0	1	0	0	0	0	0	0	0	0	0	1	0	0	0	0	0	0	0	16	2	6	0	0.579274
606	0	0	2	11.3	0	0	0	0	0	0	1	1	1	0	0	0	0	0	0	0	0	0	0	0	0	16	2	19	1	0.768367
607	1	0	2	14.5	0	0	1	0	0	0	0	0	0	0	0	0	0	0	0	0	0	0	0	0	0	15	2	6	0	0.768367
608	1	0	3	15.5	0	0	0	0	0	0	0	0	1	1	0	0	0	0	0	0	0	0	0	0	1	16	2	2	0	0.545533
609	1	0	1	6.6	0	0	0	0	0	0	0	0	0	0	0	0	0	0	0	1	1	0	0	0	1	16	2	21	1	0.723613
610	1	1	2	13	0	1	0	0	0	1	0	0	0	1	0	0	1	0	1	0	0	0	0	1	0	18	2	3	0	0.768367
611	1	0	2	14.2	0	0	0	0	0	0	1	0	0	0	0	0	1	0	0	0	0	0	0	0	0	17	2	12	0	3.66096
612	0	1	2	13	0	0	0	0	0	0	0	0	0	1	0	0	0	0	0	0	0	0	0	0	0	17	2	5	0	0.768367
613	0	0	2	10.2	0	0	0	0	0	1	1	0	0	0	0	0	0	1	0	0	0	0	0	0	0	14	1	5	0	1.02682
614	1	1	2	13.1	0	0	1	0	0	0	1	0	0	0	0	0	0	0	0	0	0	0	0	0	0	17	2	9	0	0.579274
615	1	0	3	16.8	0	0	0	0	0	0	0	0	0	0	0	0	0	0	0	0	0	0	0	0	0	15	2	8	0	0.579274
616	1	0	2	13.5	0	0	0	0	0	0	0	0	0	0	0	0	0	0	0	1	0	0	0	0	1	13	1	6	0	0.967011
617	1	0	2	11.9	0	0	0	0	0	0	0	0	0	1	0	0	1	0	0	0	0	0	0	0	0	15	2	4	0	0.768367
618	1	0	2	10.2	0	0	0	0	0	0	0	0	0	0	0	0	1	0	0	0	0	0	0	0	0	14	1	15	0	1.02682
619	0	0	1	5	0	0	0	0	0	1	1	0	0	0	0	0	0	0	0	1	0	0	0	1	0	16	2	6	0	3.66096
620	1	1	3	17.7	0	0	1	0	0	0	0	0	0	0	0	0	0	0	0	0	0	0	0	0	0	13	1	6	0	0.774122
621	0	0	2	15.3	0	0	0	0	0	1	0	0	0	0	0	0	1	0	0	0	0	0	0	0	1	15	2	9	0	0.729032
622	0	0	2	10.7	0	0	0	0	0	0	0	0	0	0	0	0	0	0	0	0	0	0	0	0	1	13	1	10	0	0.967011
623	1	1	2	10.2	0	0	0	0	0	0	1	1	0	1	0	0	0	1	0	0	1	1	1	1	0	14	1	10	0	0.768367
624	0	0	1	8	0	1	1	1	0	0	0	1	0	0	0	0	0	0	0	0	0	0	0	0	1	13	1	12	0	0.967011
625	1	0	2	11.6	0	0	0	0	0	0	0	0	0	0	0	1	0	0	0	0	0	0	0	0	0	14	1	10	0	3.66096
626	1	1	3	16.2	0	0	0	0	0	1	1	0	0	0	1	0	0	0	0	0	0	0	0	0	0	17	2	5	0	0.579274
627	0	0	2	11.8	0	0	0	0	0	0	0	0	0	0	1	1	1	0	0	0	0	0	0	1	1	14	1	7	0	0.723613
628	0	0	2	10.9	0	0	0	0	0	0	0	1	0	0	0	0	0	0	0	0	0	0	0	0	1	12	1	14	0	0.967011
629	1	0	2	11.2	0	0	0	0	0	0	1	0	0	0	0	0	1	1	0	1	0	0	0	1	1	16	2	5	0	0.723613
630	1	1	2	14.8	0	0	0	0	0	0	0	0	0	0	0	0	0	0	0	0	0	0	0	0	1	16	2	3	0	0.723613
631	1	1	2	8.7	0	0	0	1	0	0	0	1	0	1	0	0	0	0	0	0	0	0	0	0	0	15	2	8	0	1.02682
632	1	0	3	17.5	0	0	0	0	0	0	1	0	0	1	0	0	0	0	0	0	0	0	0	0	0	13	1	8	0	0.774122
633	1	1	2	14.1	0	0	0	1	0	0	1	1	0	1	0	1	1	1	0	0	0	0	0	1	1	15	2	12	0	0.729032
634	1	1	3	17.8	0	0	0	0	0	0	1	1	0	1	0	0	0	0	0	0	0	0	0	0	0	17	2	10	0	0.579274
635	0	0	2	8.9	0	0	0	0	0	0	0	0	0	0	0	0	0	0	0	0	0	1	0	1	0	16	2	12	0	3.66096
636	0	0	2	11.9	0	0	0	0	0	0	0	0	0	0	0	0	0	0	0	0	0	0	0	0	1	15	2	9	0	3.44773
637	0	0	1	8.1	0	0	0	0	0	0	0	0	0	1	0	0	0	0	0	0	0	0	0	0	1	14	1	16	1	4.60742
638	1	0	1	7.5	0	0	1	0	0	0	1	0	0	0	0	0	1	0	0	0	1	0	0	0	1	13	1	12	0	0.967011
639	0	0	2	10	0	0	0	0	0	1	0	0	0	1	0	1	1	1	1	0	1	1	1	1	1	15	2	8	0	0.723613
640	1	0	2	10.8	0	0	1	0	0	0	0	0	0	0	0	0	0	0	0	0	0	0	0	0	1	15	2	14	0	0.545533
641	0	0	2	15.1	0	0	0	0	0	0	0	0	0	1	0	0	0	0	0	0	1	0	0	0	0	16	2	8	0	0.579274
642	1	0	3	20.4	0	0	0	0	0	1	0	0	0	0	0	0	0	0	0	0	0	0	0	0	1	17	2	11	0	0.545533
643	0	0	1	6.3	1	1	1	1	1	0	0	1	0	1	0	1	1	1	1	1	0	0	0	1	1	16	2	16	1	3.44773
644	0	0	1	7.4	0	0	0	0	0	0	0	0	1	0	0	0	0	0	0	0	0	0	0	0	0	18	2	5	0	0.768367
645	0	0	3	18.2	0	0	0	0	0	0	1	0	0	0	0	0	1	0	0	0	0	0	0	1	1	14	1	5	0	0.545533
646	1	0	3	16.8	0	0	0	0	0	0	1	0	0	1	0	0	0	0	0	0	0	0	0	0	1	15	2	7	0	0.545533
647	0	0	1	7.5	0	0	0	0	0	0	0	0	0	0	0	0	0	0	0	0	0	0	0	0	0	15	2	9	0	0.768367
648	1	0	3	20.3	0	0	1	0	0	0	1	0	0	0	0	1	1	1	0	0	0	0	0	1	1	11	1	12	0	0.729032
649	0	0	2	13.3	0	0	0	0	0	0	0	0	0	0	0	0	0	0	0	0	0	0	0	0	0	13	1	15	0	1.02682
650	0	0	2	13.7	0	0	0	0	0	0	0	0	0	0	0	0	0	0	0	0	0	0	0	0	0	14	1	9	0	0.579274
651	0	0	2	9.7	0	0	0	0	0	1	1	0	0	1	0	0	0	0	0	1	1	0	0	0	1	17	2	7	0	0.723613
652	0	1	1	8	0	0	0	0	0	0	0	0	0	0	0	0	0	0	0	0	0	0	0	0	0	16	2	8	0	0.768367
653	1	0	3	18.2	0	0	0	0	0	0	1	0	0	1	1	1	1	1	1	1	1	1	1	1	0	13	1	9	0	0.774122
654	0	0	2	9.5	0	0	0	0	0	0	0	1	0	0	0	0	0	0	0	0	0	0	0	0	0	12	1	7	0	1.02682
655	0	0	2	13.4	0	0	0	0	0	0	0	0	0	0	0	0	0	0	0	0	0	0	0	0	0	13	1	4	0	1.02682
656	0	0	2	9.5	0	0	0	0	0	0	0	0	0	1	0	0	0	0	0	0	0	0	0	0	0	14	1	9	0	1.02682
657	1	1	2	11.5	0	0	1	0	0	0	0	0	0	0	0	0	0	0	0	0	0	0	0	0	1	16	2	6	0	0.723613
658	0	0	3	17.7	0	0	0	0	0	0	1	0	0	1	0	0	1	0	0	0	0	0	0	0	0	13	1	8	0	0.774122
659	1	1	3	21	0	0	0	0	0	1	0	0	0	0	0	0	0	0	0	0	0	0	0	0	1	15	2	8	0	0.729032
660	0	0	2	11.5	0	0	0	0	0	0	0	0	0	1	0	0	0	0	0	0	0	0	0	0	1	13	1	18	1	0.967011
661	1	0	3	20.4	0	1	1	0	1	1	0	0	0	0	0	0	0	0	0	0	0	0	0	0	1	14	1	19	1	0.729032
662	1	1	2	11.4	0	0	0	0	0	0	1	0	0	1	0	1	1	1	0	0	0	0	0	1	0	16	2	7	0	0.768367
663	1	0	2	14.6	0	1	1	0	1	1	1	0	0	1	0	0	0	0	0	0	0	0	0	0	0	17	2	10	0	0.579274
664	1	1	3	15.9	0	1	1	1	0	0	0	0	0	0	0	0	0	0	0	0	0	0	0	0	0	14	1	6	0	0.774122
665	1	1	2	8.8	0	0	1	0	0	0	1	1	0	1	0	0	0	0	0	0	1	0	0	0	1	17	2	12	0	0.723613
666	1	1	2	10.2	0	0	0	0	0	0	1	0	0	0	0	0	0	0	0	1	0	0	0	0	1	15	2	8	0	0.723613
667	0	1	3	16	0	0	0	0	0	0	1	0	0	0	0	0	0	0	0	0	0	0	0	0	0	17	2	7	0	0.768367
668	1	0	3	16.3	0	0	0	0	0	0	0	0	0	0	0	0	0	0	0	0	1	0	0	0	0	16	2	6	0	0.579274
669	0	0	2	10.7	0	0	1	0	0	0	0	0	0	0	0	0	0	0	0	0	0	0	0	0	0	14	1	9	0	0.768367
670	0	0	2	9.9	0	0	0	0	0	0	0	0	0	0	0	0	0	0	0	0	0	0	0	0	0	15	2	15	0	3.66096
671	1	1	3	20.3	0	0	0	0	0	1	0	1	0	0	0	0	0	0	0	0	0	0	0	0	1	13	1	11	0	0.729032
672	0	1	3	16.3	0	0	0	0	0	0	0	0	0	0	0	0	0	0	0	0	0	0	0	0	0	16	2	3	0	0.579274
673	0	0	3	16.2	0	0	0	0	0	1	0	0	0	0	0	0	1	1	0	0	0	0	0	0	1	14	1	9	0	0.729032
674	0	1	2	10.3	1	0	0	0	0	0	0	0	0	0	0	0	0	1	0	0	0	0	0	0	1	17	2	10	0	0.723613
675	1	1	3	18.7	0	0	0	0	0	0	0	0	0	0	0	0	0	0	0	0	0	0	0	0	0	17	2	8	0	0.579274
676	1	0	3	17.7	0	0	0	0	0	0	0	0	0	0	0	0	0	0	0	0	0	0	0	0	0	15	2	7	0	0.774122
677	0	0	2	12.7	0	0	0	0	0	0	1	0	0	0	0	0	0	0	0	0	0	0	0	0	0	11	1	13	0	1.02682
678	1	1	2	14.5	0	0	0	0	0	0	1	0	0	0	0	1	0	0	0	0	0	0	0	0	0	14	1	9	0	0.768367
679	0	1	2	12.7	0	1	1	1	0	1	0	0	0	1	0	0	0	0	0	0	1	0	0	0	0	12	1	12	0	1.02682
680	0	0	2	10.7	0	0	0	0	0	0	0	1	0	0	0	0	0	0	0	1	0	0	0	0	0	17	2	13	0	0.768367
681	1	1	2	11.8	0	0	0	0	0	0	0	0	0	0	0	0	0	0	0	0	0	0	0	0	0	15	2	6	0	0.768367
682	1	1	3	19.4	0	0	0	0	0	0	1	0	1	1	1	1	1	1	0	0	1	0	1	1	0	13	1	6	0	0.774122
683	0	0	2	9.8	0	0	0	0	0	0	0	0	0	0	0	0	0	0	0	0	0	0	0	0	1	14	1	12	0	0.723613
684	1	1	2	11.7	0	0	0	0	0	0	0	0	0	1	0	0	0	0	0	0	0	0	0	0	0	14	1	5	0	0.768367
685	1	0	2	14	0	0	0	0	0	0	0	0	0	0	0	0	0	0	0	0	0	0	0	0	1	14	1	2	0	0.967011
686	1	0	1	8.1	0	0	0	0	0	0	0	0	0	1	0	0	0	0	0	0	0	0	0	0	1	17	2	6	0	3.44773
687	0	0	2	12.2	0	0	0	0	0	1	0	0	0	0	0	0	1	1	0	1	0	0	0	1	1	16	2	23	1	0.723613
688	1	0	3	20.4	0	0	0	0	0	0	1	0	0	0	0	0	0	0	0	0	0	0	0	0	0	13	1	4	0	0.774122
689	0	0	1	8	0	1	1	0	1	0	1	0	1	1	1	1	1	0	1	1	1	0	0	1	1	11	1	8	0	0.967011
690	0	1	2	8.5	0	0	0	0	0	0	0	0	0	1	0	0	0	0	0	0	0	0	0	0	0	18	2	5	0	0.768367
691	1	0	2	12.8	0	0	0	0	0	0	0	0	0	0	0	0	0	0	0	0	0	0	0	0	1	14	1	21	1	0.723613
692	0	0	3	17.2	0	0	0	0	1	0	0	0	0	1	0	0	0	0	0	0	0	0	0	0	1	17	2	8	0	0.545533
693	0	0	2	10.2	0	1	1	0	1	0	0	0	0	0	0	1	1	1	0	1	0	0	0	1	0	12	1	5	0	1.02682
694	1	0	3	18.2	0	0	0	0	0	0	0	0	0	0	0	0	1	0	0	0	0	0	0	0	0	13	1	8	0	0.774122
695	1	0	2	13.8	0	0	0	0	0	0	0	0	0	0	0	0	0	0	0	0	0	0	0	0	0	14	1	5	0	0.579274
696	1	1	3	17.2	0	1	1	1	0	0	0	1	0	0	0	0	0	1	0	0	0	0	0	0	1	14	1	9	0	0.729032
697	0	0	2	12.8	0	0	0	0	0	0	0	0	0	0	0	0	0	0	0	0	0	0	0	0	0	16	2	5	0	0.768367
698	0	0	2	15.2	0	0	0	0	0	0	0	0	1	0	0	0	0	0	0	0	0	0	0	0	1	14	1	10	0	0.545533
699	1	1	2	14.8	0	0	0	0	0	0	0	1	0	0	1	1	0	1	0	0	0	0	0	1	0	16	2	12	0	0.579274
700	1	1	2	14.7	0	0	0	0	0	0	0	0	0	0	0	0	0	0	0	0	0	0	0	0	1	14	1	9	0	0.545533
701	0	1	1	7.6	0	0	1	0	0	0	0	0	0	0	0	0	0	0	0	0	0	0	0	0	0	15	2	11	0	4.89239
702	0	0	3	16.2	0	0	0	0	0	0	0	0	0	1	0	0	0	0	0	0	0	0	0	0	1	16	2	13	0	0.545533
703	0	0	2	9.8	0	0	0	0	0	1	1	0	1	1	0	0	0	0	0	0	0	0	0	0	0	15	2	1	0	1.02682
704	0	0	2	14.7	0	0	0	0	0	0	1	0	0	0	0	0	0	0	0	0	0	0	0	0	1	15	2	8	0	0.729032
705	0	0	1	8.2	0	0	0	0	0	0	0	0	0	1	0	0	0	0	0	0	0	0	0	0	1	17	2	7	0	0.723613
706	0	0	1	7.6	0	0	0	0	0	1	0	0	0	1	0	0	0	0	0	0	0	0	0	0	0	14	1	13	0	4.89239
707	1	0	2	12.7	0	0	0	0	0	0	1	0	0	0	0	0	0	0	0	0	0	0	0	0	0	13	1	8	0	1.02682
708	1	0	3	16.2	0	0	0	0	0	1	0	0	0	0	0	0	0	0	0	0	0	0	0	0	0	15	2	16	1	0.774122
709	0	0	1	7.2	1	0	0	1	0	0	0	1	0	1	0	0	0	0	0	0	0	0	0	0	0	15	2	19	1	1.02682
710	1	1	3	15.8	0	0	0	0	0	0	0	0	0	0	0	0	0	0	0	0	0	0	0	0	1	14	1	11	0	0.545533
711	0	1	2	12.7	0	0	0	0	0	0	1	0	0	0	0	0	0	0	0	0	0	0	0	0	1	12	1	11	0	0.967011
712	0	0	1	8.1	0	0	0	0	0	0	0	0	0	0	0	0	0	0	0	0	0	0	0	0	0	16	2	4	0	3.66096
713	0	0	2	10.5	0	0	0	0	0	1	0	0	0	0	0	0	0	0	0	0	0	0	0	0	1	12	1	9	0	0.967011
714	0	0	2	12.9	0	0	0	0	0	0	0	0	0	0	0	0	0	0	0	0	0	0	0	0	1	15	2	9	0	0.723613
715	0	0	2	10.4	0	1	1	0	0	0	0	0	0	1	1	1	1	1	0	0	1	0	0	1	0	17	2	14	0	0.768367
716	0	0	2	10.3	0	0	0	0	0	0	0	0	0	0	0	0	0	0	0	0	0	0	0	0	0	14	1	14	0	0.768367
717	1	1	2	10.1	0	0	0	0	0	0	0	0	0	0	0	0	0	0	0	0	0	0	0	0	0	14	1	8	0	3.66096
718	0	0	1	8.2	0	0	0	0	0	0	0	0	0	0	0	0	0	0	0	0	0	0	0	0	0	13	1	18	1	1.02682
719	1	0	2	10.2	0	0	0	0	0	1	0	0	0	0	0	0	0	0	0	0	0	0	0	0	1	17	2	4	0	3.44773
720	1	0	3	16	0	0	0	0	0	0	0	0	0	0	1	1	1	1	0	1	0	1	1	1	0	17	2	16	1	0.768367
721	1	1	2	11.2	0	0	0	0	0	1	1	0	0	0	0	0	0	0	0	0	0	0	0	0	0	14	1	8	0	3.66096
722	0	1	3	17.2	0	0	0	0	0	0	1	0	0	0	0	0	0	0	0	0	0	0	0	0	1	14	1	8	0	0.545533
723	0	0	3	18.2	0	0	0	0	0	1	0	0	0	0	0	0	1	1	0	0	0	0	1	1	1	11	1	9	0	0.729032
724	0	0	2	14.4	0	0	0	0	0	0	0	0	0	0	0	0	1	0	0	0	0	0	0	0	0	16	2	7	0	0.768367
725	1	1	2	11.7	0	0	1	0	0	0	0	0	0	0	0	0	1	1	0	0	0	0	0	0	1	17	2	14	0	0.723613
726	1	0	3	17.2	0	0	0	0	0	0	0	0	0	0	1	0	1	0	0	1	0	0	0	0	0	13	1	5	0	0.774122
727	1	0	3	20.8	0	0	0	0	0	0	1	0	0	1	0	0	1	1	0	0	0	0	0	0	0	17	2	5	0	0.579274
728	0	0	3	16.8	1	0	0	0	0	0	1	0	0	0	0	0	1	0	0	0	0	0	0	0	0	14	1	8	0	0.579274
729	1	1	3	18.5	0	0	0	0	0	0	1	0	0	1	0	0	0	0	0	0	0	0	0	0	0	15	2	8	0	0.579274
730	0	0	2	10.2	0	0	1	0	0	0	0	0	0	0	0	0	0	1	0	0	0	0	0	0	1	13	1	8	0	0.967011
731	1	1	2	15	0	0	0	0	0	1	0	0	0	0	0	0	0	0	0	0	0	0	0	0	0	13	1	10	0	1.02682
732	1	1	3	19.2	0	0	0	0	0	0	1	1	0	0	0	0	1	0	0	0	0	0	0	0	1	15	2	7	0	0.729032
733	1	1	3	19.2	0	0	0	0	0	0	0	0	0	0	0	0	0	0	0	0	0	0	0	0	0	13	1	10	0	0.774122
734	0	0	2	10.8	0	0	0	0	0	0	1	0	0	0	0	0	0	0	0	0	0	0	0	0	1	13	1	14	0	0.967011
735	0	0	2	8.9	0	0	0	0	1	0	1	0	0	1	1	1	1	1	0	1	1	0	1	1	1	13	1	5	0	4.60742
736	0	0	2	14.8	0	0	0	0	0	0	1	1	0	0	0	0	1	0	0	1	0	0	0	0	0	12	1	4	0	0.774122
737	0	0	2	9.2	0	0	0	0	0	0	0	0	1	0	0	0	0	0	0	0	0	0	0	0	0	15	2	7	0	0.768367
738	0	0	1	6.4	1	0	0	0	0	0	0	0	1	0	0	0	1	0	1	1	1	1	0	1	0	15	2	9	0	3.66096
739	0	0	2	12.3	0	0	0	0	0	0	1	0	0	1	0	0	0	0	0	0	0	0	0	0	0	15	2	4	0	0.768367
740	0	0	2	8.8	0	0	0	1	0	0	1	0	0	0	0	0	0	0	0	0	0	0	0	0	1	16	2	5	0	3.44773
741	1	1	2	10.8	0	0	0	0	0	0	0	0	0	0	0	0	0	0	0	0	0	0	0	0	0	12	1	8	0	1.02682
742	0	0	3	18.2	0	0	0	0	0	0	1	1	0	0	0	0	0	0	0	0	0	0	0	0	0	13	1	5	0	0.774122
743	0	0	3	20.4	0	0	0	0	0	0	0	0	0	0	0	0	0	1	0	0	0	0	0	0	1	13	1	7	0	0.729032
744	1	1	3	15.8	0	0	0	0	0	0	1	1	0	0	0	0	1	1	0	0	0	0	1	1	0	14	1	14	0	0.774122
745	1	0	3	20.4	0	0	0	0	0	0	1	0	0	0	0	0	0	0	0	0	0	0	0	0	0	15	2	0	0	0.579274
746	1	1	3	17.9	0	0	0	0	0	0	0	0	0	0	0	0	0	0	0	0	0	0	0	0	1	16	2	7	0	0.545533
747	0	0	2	12.3	0	0	0	0	0	0	1	0	0	1	0	0	0	0	0	0	0	0	0	0	1	17	2	13	0	0.545533
748	0	0	1	8	0	0	0	0	0	0	0	0	1	1	0	0	0	0	0	0	0	1	0	0	1	12	1	18	1	0.967011
749	0	0	2	10.2	0	0	1	0	0	0	1	0	0	0	1	0	0	0	0	0	0	0	0	1	1	17	2	8	0	0.723613
750	0	0	3	16.2	0	0	0	0	0	0	0	0	0	0	0	0	0	0	0	0	0	0	0	0	0	16	2	16	1	0.579274
751	0	0	2	10.9	0	0	0	0	0	0	0	0	0	1	0	0	0	0	0	0	0	0	0	0	1	15	2	16	1	0.967011
752	1	1	2	9.3	0	0	0	0	0	0	1	0	1	0	0	0	0	0	0	0	0	0	0	0	1	15	2	12	0	0.723613
753	0	0	2	10.8	0	0	0	0	0	0	1	1	0	1	0	0	1	1	0	0	1	0	0	1	1	15	2	10	0	0.967011
754	0	0	2	12.6	1	0	0	0	1	0	1	0	0	0	0	0	1	0	0	0	0	0	0	0	0	12	1	14	0	1.02682
755	0	0	2	11.1	0	0	0	0	0	0	0	0	0	0	0	0	0	0	0	1	0	0	0	0	0	15	2	8	0	3.66096
756	0	0	2	9.2	0	0	0	0	0	0	0	0	1	1	0	0	0	0	0	0	0	0	0	0	1	14	1	9	0	0.723613
757	0	0	1	7.7	0	1	1	0	1	1	0	0	0	0	0	0	1	0	0	0	1	0	0	0	1	14	1	23	1	0.967011
758	0	0	2	12.3	0	0	0	0	0	0	0	0	0	1	0	0	0	0	0	0	0	0	0	0	1	15	2	15	0	0.723613
759	0	0	2	12.3	0	0	0	0	0	0	0	0	0	0	0	0	0	0	0	0	0	0	0	0	0	14	1	5	0	1.02682
760	1	0	2	9.1	0	0	0	0	0	0	0	0	0	1	0	0	0	0	0	0	0	0	0	0	0	13	1	8	0	4.89239
761	0	0	2	10.7	0	0	0	0	0	0	0	0	0	0	0	0	0	0	0	0	0	0	0	0	0	17	2	7	0	0.768367
762	0	0	2	11.9	0	0	0	0	0	0	0	0	0	0	0	0	0	0	0	0	0	0	0	0	1	15	2	8	0	0.723613
763	1	1	3	19.9	0	0	0	0	0	0	0	0	1	1	1	1	1	0	0	0	0	0	0	1	1	17	2	9	0	0.545533
764	0	1	2	10.9	0	0	0	0	0	0	1	0	0	0	0	0	0	0	0	0	0	0	0	0	0	11	1	26	1	1.02682
765	1	0	2	8.6	1	0	0	0	0	0	0	0	0	0	0	0	0	0	0	0	0	0	0	0	1	17	2	14	0	0.723613
766	0	0	2	13.7	0	0	1	0	0	0	0	0	0	0	1	1	1	1	1	1	0	1	1	1	1	14	1	9	0	0.723613
767	1	0	2	10	0	0	0	0	0	0	0	0	0	0	0	0	0	0	0	0	0	0	0	0	1	12	1	4	0	0.967011
768	1	0	2	14.3	0	0	0	0	0	0	0	0	0	0	0	0	1	0	0	0	0	0	0	0	0	15	2	7	0	0.579274
769	0	0	3	19.2	0	0	0	0	0	0	0	0	0	0	0	0	0	0	0	0	0	0	0	0	1	14	1	7	0	0.545533
770	0	0	2	15.3	0	0	0	0	0	0	1	0	0	0	1	1	1	1	0	1	1	1	0	1	1	13	1	8	0	0.729032
771	1	1	3	19.5	0	1	1	1	0	0	0	0	1	0	0	0	1	1	0	0	0	0	0	1	0	16	2	0	0	0.579274
772	0	0	2	12.3	0	1	1	1	0	0	1	0	0	0	0	0	1	1	0	0	0	0	0	1	0	18	2	9	0	0.768367
773	1	0	2	14.4	0	0	0	0	0	0	0	0	0	0	0	0	1	0	0	0	0	0	0	0	1	14	1	11	0	0.723613
774	0	0	2	8.7	1	1	0	0	1	1	0	1	0	0	1	0	1	1	0	1	0	1	0	1	0	17	2	21	1	0.768367
775	1	0	2	10.8	0	0	0	0	0	0	1	0	0	1	0	0	0	0	0	0	1	0	0	0	0	11	1	0	0	1.02682
776	1	0	2	13.2	0	0	0	0	0	0	1	0	0	0	0	0	1	0	0	0	1	0	0	0	1	15	2	12	0	0.729032
777	1	0	3	18.2	0	0	0	0	0	0	0	0	0	0	0	0	1	0	0	0	0	0	0	0	0	14	1	19	1	0.774122
778	0	0	2	9.7	0	0	1	0	0	0	1	1	0	0	0	1	1	0	0	0	0	0	0	0	0	17	2	7	0	0.768367
779	1	0	3	17.7	0	0	0	0	0	0	0	0	0	0	1	0	1	1	0	1	0	0	0	0	0	15	2	3	0	0.579274
780	0	0	1	8.2	0	0	0	0	0	0	0	0	0	1	0	0	0	0	0	0	0	0	0	0	1	16	2	11	0	0.723613
781	1	1	3	20	0	1	1	0	0	1	1	0	0	1	0	1	1	0	0	0	0	0	0	0	0	15	2	14	0	0.774122
782	0	0	2	8.7	0	0	0	0	0	0	0	1	0	0	0	0	0	0	0	0	0	0	0	0	1	16	2	5	0	0.723613
783	0	0	2	12.3	0	0	1	0	0	0	0	0	0	0	0	0	0	0	0	0	0	0	0	0	1	15	2	3	0	0.967011
784	1	1	3	15.6	0	0	0	0	0	0	1	0	0	0	0	0	0	0	1	0	0	0	0	0	0	18	2	8	0	0.579274
785	0	0	2	9.3	0	0	0	0	0	0	0	1	0	0	0	0	0	0	0	0	0	0	0	0	1	15	2	4	0	0.967011
786	0	0	2	9.5	0	0	0	0	0	0	1	0	0	0	0	0	1	1	1	0	0	0	1	1	0	15	2	12	0	3.66096
787	0	0	2	12.9	0	0	0	0	0	0	0	0	0	0	0	0	0	0	0	0	0	0	0	0	0	16	2	10	0	0.768367
788	0	0	2	9.2	0	0	0	0	0	0	0	0	0	0	0	0	0	0	0	0	0	0	0	0	1	16	2	17	1	0.723613
789	0	0	2	15.3	0	0	1	0	0	0	0	0	0	0	0	0	0	0	0	0	0	0	0	0	1	11	1	4	0	0.729032
790	0	0	3	20.8	0	1	0	0	1	1	1	0	0	1	0	0	0	0	0	0	0	0	0	0	0	14	1	4	0	0.579274
791	1	1	2	11.7	0	0	0	0	0	0	0	0	0	1	0	0	0	0	0	0	0	0	0	0	0	16	2	12	0	0.579274
792	0	0	2	13.7	0	0	0	0	0	0	1	1	0	0	0	0	0	0	0	0	0	0	0	0	1	16	2	9	0	0.723613
793	0	0	2	14.9	0	0	0	0	0	0	0	0	0	1	0	0	0	0	0	0	0	0	0	0	1	13	1	10	0	0.967011
794	1	1	2	13.3	0	0	0	0	0	0	0	1	0	1	0	0	0	0	0	0	0	0	0	0	1	18	2	1	0	0.545533
795	1	1	2	11.4	0	0	0	0	0	0	0	0	0	0	0	0	0	0	0	0	0	0	0	0	0	14	1	11	0	1.02682
796	1	1	3	21	0	0	0	0	0	0	0	0	0	0	0	0	0	0	0	0	0	0	0	0	0	13	1	12	0	0.774122
797	1	1	2	10	0	0	1	0	0	0	0	0	0	1	0	0	0	0	0	0	0	0	0	0	0	15	2	10	0	0.768367
798	0	0	2	12.8	0	0	0	0	0	0	1	0	0	0	0	0	0	0	0	0	0	0	0	0	1	13	1	2	0	0.967011
799	0	0	2	11.7	0	0	0	0	0	0	0	0	0	0	0	0	0	0	0	0	0	0	0	0	0	17	2	12	0	0.768367
800	0	0	3	16.2	0	0	0	0	0	0	0	0	0	0	0	0	0	0	0	0	0	0	0	0	0	12	1	13	0	0.774122
801	0	0	2	10.5	0	0	0	0	0	0	0	0	0	0	0	1	0	0	0	0	0	0	0	0	0	15	2	11	0	1.02682
802	1	1	2	12.3	0	0	1	0	0	0	0	0	0	0	0	0	1	0	1	0	0	0	0	1	0	17	2	7	0	0.768367
803	1	1	3	16.8	0	0	0	0	0	0	0	0	0	0	0	0	0	0	0	0	0	0	0	0	0	14	1	6	0	0.774122
804	1	1	3	16.8	0	0	0	0	0	0	0	0	0	0	0	0	0	0	0	0	0	0	0	0	1	15	2	10	0	0.545533
805	0	0	2	9.8	0	1	0	0	1	0	0	0	0	0	0	1	1	0	1	0	1	1	0	1	0	12	1	21	1	4.89239
806	1	1	3	20.8	0	0	0	0	0	0	0	0	0	0	0	0	0	1	0	0	0	0	0	0	1	12	1	9	0	0.729032
807	0	0	2	12.7	0	0	0	0	0	0	1	0	0	0	0	0	0	0	0	0	0	0	0	0	1	14	1	7	0	4.60742
808	1	0	2	9.8	0	1	1	0	1	0	1	0	0	1	0	0	1	0	0	0	1	0	0	1	0	11	1	15	0	1.02682
809	1	0	2	9.4	0	0	0	0	0	0	0	0	0	0	0	0	0	0	0	0	0	0	0	0	1	13	1	14	0	0.967011
810	0	0	2	9.2	1	1	0	1	1	0	1	1	0	0	0	0	0	0	0	0	0	0	0	0	0	17	2	9	0	0.768367
811	1	1	2	14.3	0	0	0	0	0	0	0	0	0	0	0	0	0	0	0	0	0	0	0	0	0	13	1	8	0	1.02682
812	0	0	2	10.2	0	0	0	0	0	0	1	0	0	1	0	0	0	0	0	0	0	0	0	0	1	13	1	11	0	0.967011
813	0	0	2	9.4	0	0	0	0	0	0	0	0	0	0	0	0	0	0	0	0	0	0	0	0	1	14	1	14	0	4.60742
814	1	1	2	14.2	0	0	0	0	0	0	0	0	0	0	0	0	0	0	0	0	0	0	0	0	0	15	2	10	0	0.768367
815	0	0	2	14.1	0	0	0	0	0	0	1	0	0	0	0	1	1	0	0	1	0	0	0	1	1	11	1	8	0	0.729032
816	1	1	1	8.1	0	1	0	0	0	1	1	0	0	1	0	0	1	0	0	0	1	0	0	0	1	15	2	12	0	0.723613
817	0	0	2	10.2	0	0	0	0	0	0	1	0	0	1	0	0	0	0	0	0	0	0	0	0	1	11	1	15	0	0.967011
818	0	0	3	16.5	0	0	1	0	0	0	0	0	0	0	0	1	0	0	0	0	0	0	0	0	0	14	1	8	0	0.768367
819	0	0	2	11.7	0	0	0	0	0	0	0	0	0	0	0	0	0	0	0	0	0	0	0	0	0	14	1	21	1	0.768367
820	0	0	3	16.8	0	0	0	0	0	0	0	0	0	0	0	0	0	0	0	0	0	0	0	0	1	13	1	6	0	0.729032
821	1	1	2	9.1	1	0	0	0	0	0	1	1	0	1	0	0	0	0	0	0	0	0	0	0	0	17	2	15	0	3.66096
822	1	1	3	18.7	0	1	1	0	0	1	0	0	0	0	0	0	0	0	0	0	0	0	0	0	0	14	1	11	0	0.774122
823	0	0	2	9.2	0	0	0	0	0	0	0	0	0	0	0	0	1	0	0	0	0	0	0	0	1	12	1	9	0	0.967011
824	1	0	2	10.3	0	0	0	0	0	0	0	0	0	0	0	0	0	0	0	0	0	0	0	0	0	14	1	16	1	0.768367
825	0	0	3	15.7	0	0	0	0	0	0	0	0	0	0	0	0	0	0	0	0	0	0	0	0	1	17	2	12	0	0.545533
826	0	0	2	12.2	0	0	0	0	0	0	0	0	0	0	0	0	0	0	0	0	0	0	0	0	0	15	2	13	0	0.768367
827	0	0	2	12.4	0	0	0	0	0	0	1	0	0	0	0	0	0	1	0	1	0	1	0	1	1	15	2	18	1	0.545533
828	0	0	2	10.8	0	0	0	0	0	0	1	0	0	0	0	0	0	0	0	0	0	0	0	0	0	12	1	7	0	1.02682
829	0	0	2	13.9	0	0	0	0	0	0	0	0	0	0	0	0	0	1	0	0	0	0	0	0	1	12	1	5	0	0.967011
830	1	1	2	9.4	0	0	0	0	0	0	0	0	0	0	0	0	0	0	0	0	0	0	0	0	0	12	1	6	0	4.89239
831	1	0	3	16.8	0	0	0	0	0	0	0	0	0	0	0	0	0	0	0	0	0	0	0	0	0	15	2	10	0	0.579274
832	0	0	2	9.2	0	0	0	0	0	0	0	1	0	1	0	1	1	0	0	0	0	0	0	1	1	17	2	16	1	3.44773
833	0	0	2	11.8	0	0	0	0	0	0	0	0	0	0	0	0	0	0	0	0	0	0	0	0	1	15	2	10	0	0.723613
834	1	1	1	6.7	1	0	0	0	0	0	0	0	0	0	0	0	0	0	0	0	0	0	0	0	1	17	2	4	0	0.723613
835	1	0	3	18.7	0	0	0	0	0	0	0	0	0	0	0	0	0	0	0	0	0	0	0	0	0	14	1	11	0	0.579274
836	1	1	2	12.6	0	0	0	0	0	0	1	0	0	0	0	0	1	0	0	0	1	0	0	1	1	15	2	13	0	3.44773
837	0	0	2	11.2	0	0	1	0	0	0	0	0	0	1	0	1	1	1	0	0	1	0	1	1	1	15	2	11	0	0.723613
838	0	0	3	15.5	0	0	0	0	0	0	0	0	0	0	0	0	0	0	0	0	0	0	0	0	1	15	2	9	0	0.723613
839	1	0	3	18.2	0	0	0	0	0	1	0	0	0	0	0	0	0	0	0	0	0	0	0	0	1	13	1	10	0	0.729032
840	0	0	2	15.3	0	0	0	0	0	0	0	0	0	0	0	0	0	0	0	0	0	0	0	0	1	14	1	11	0	0.967011
841	1	0	2	11.7	0	0	0	0	0	0	1	0	0	0	0	0	1	0	0	0	0	0	0	0	1	17	2	3	0	0.545533
842	1	1	2	12.2	0	0	0	0	0	0	0	0	0	1	0	0	0	0	0	0	1	0	0	1	1	17	2	4	0	0.723613
843	0	0	3	16	0	0	0	0	0	0	0	0	0	1	0	0	0	0	0	0	0	0	0	0	1	14	1	8	0	0.967011
844	0	0	1	7.9	0	1	1	0	1	0	0	0	0	1	1	1	1	1	1	1	1	1	1	1	1	17	2	21	1	0.723613
845	0	0	2	10.2	0	0	0	0	0	0	0	0	0	0	0	0	0	0	0	0	0	0	0	0	1	17	2	13	0	0.723613
846	1	1	2	11.6	0	0	0	0	0	0	0	0	0	1	0	0	0	0	0	0	0	0	0	0	1	17	2	10	0	3.44773
847	1	1	3	17.8	0	0	0	0	0	1	0	0	0	0	0	0	0	0	0	0	0	0	0	0	0	17	2	12	0	0.579274
848	1	0	3	15.7	0	0	0	0	0	0	0	0	0	1	0	1	1	1	0	1	1	1	0	1	0	12	1	6	0	0.774122
849	0	0	2	8.9	0	0	0	0	0	0	1	0	0	0	0	0	0	0	0	0	0	0	0	1	1	16	2	6	0	0.723613
850	1	1	3	16.3	0	0	0	0	0	0	0	0	0	0	0	0	0	0	0	0	0	0	0	0	0	15	2	6	0	0.579274
851	0	0	2	8.7	0	0	0	1	0	0	1	0	0	1	0	1	1	1	0	1	0	0	1	1	1	13	1	16	1	0.967011
852	0	0	3	18.2	0	0	0	0	0	0	0	0	0	0	0	0	0	0	0	0	0	0	0	0	0	13	1	5	0	0.774122
853	1	0	2	13.2	1	0	1	0	0	0	0	0	0	0	0	0	1	0	0	0	0	0	0	0	1	17	2	11	0	0.545533
854	0	0	2	10.4	0	0	0	1	0	0	1	0	0	0	1	0	1	1	1	1	0	0	0	1	0	14	1	13	0	0.768367
855	1	1	2	10.7	0	0	0	0	0	0	1	0	0	0	0	0	0	0	0	0	0	0	0	0	0	18	2	10	0	3.66096
856	0	0	3	16.3	0	0	0	0	0	0	0	0	0	0	0	0	0	0	0	0	0	0	0	0	0	16	2	8	0	0.579274
857	1	0	2	14.2	0	0	0	0	0	0	0	0	0	0	0	0	0	0	0	0	0	0	0	0	0	15	2	8	0	0.768367
858	1	1	3	15.5	0	0	0	0	0	0	0	0	0	0	0	0	0	0	0	0	0	0	0	0	1	17	2	16	1	0.723613
859	0	0	1	6.4	1	0	0	0	0	0	0	1	0	0	0	0	0	0	0	0	0	0	0	0	1	15	2	11	0	3.44773
860	1	1	2	11.7	0	0	0	0	0	0	0	1	0	0	0	0	0	0	0	0	0	0	0	0	1	15	2	12	0	0.723613
861	1	1	3	19.4	0	0	0	0	0	0	0	0	0	0	0	0	0	0	0	0	0	0	0	0	1	15	2	10	0	0.729032
862	1	0	2	14.3	0	0	0	0	0	0	0	0	0	0	0	0	0	0	0	0	0	0	0	0	0	13	1	6	0	1.02682
863	1	1	3	17.1	0	0	1	0	0	0	0	0	0	0	0	0	0	1	0	0	0	0	0	0	0	18	2	12	0	0.579274
864	1	0	3	16	0	0	0	0	0	0	1	0	0	0	0	0	0	0	0	0	0	0	0	0	0	14	1	4	0	0.768367
865	0	0	1	8.1	1	0	0	0	0	0	0	1	0	0	0	0	0	0	0	0	0	0	0	0	1	17	2	12	0	0.723613
866	0	1	2	11.2	0	0	0	0	0	1	1	0	0	1	0	0	0	0	0	0	0	0	0	0	1	15	2	12	0	0.723613
867	0	0	3	16.8	0	0	0	0	0	0	0	0	0	1	0	0	0	0	0	0	0	0	0	0	0	16	2	12	0	0.579274
868	0	0	2	10.3	0	0	0	0	0	0	0	0	0	0	0	0	0	0	0	0	0	0	0	0	1	15	2	11	0	0.723613
869	0	0	2	9.3	0	0	0	0	0	0	0	0	0	0	0	0	0	0	0	0	0	0	0	0	1	13	1	19	1	0.967011
870	1	1	2	14.9	0	0	1	0	0	0	1	1	0	0	0	0	0	0	0	0	0	0	0	0	1	15	2	10	0	0.723613
871	0	0	2	10.2	0	0	0	0	0	0	0	0	0	1	0	1	1	1	1	1	1	1	1	1	1	14	1	13	0	0.723613
872	0	1	2	11.2	0	0	0	1	0	0	0	1	0	0	0	0	0	0	0	0	0	0	0	0	1	13	1	10	0	0.967011
873	0	0	2	13.2	0	0	0	0	0	0	0	0	0	0	0	0	0	0	0	0	0	0	0	0	0	15	2	14	0	0.768367
874	0	1	2	12.2	0	0	0	0	0	0	0	0	1	1	0	1	1	1	0	1	0	0	0	1	1	13	1	7	0	0.729032
875	1	0	2	11.6	0	0	0	0	0	0	0	0	0	0	0	0	0	1	0	0	0	0	0	0	1	17	2	4	0	3.44773
876	1	1	2	10.8	0	0	0	0	0	0	1	1	0	1	0	1	0	0	0	0	0	0	0	0	1	17	2	8	0	0.723613
877	1	0	2	9.8	0	0	1	0	0	0	0	0	0	0	0	0	0	0	0	0	0	0	0	0	0	17	2	0	0	0.768367
878	0	0	2	14	0	1	0	0	1	0	0	0	0	0	0	0	1	0	0	0	0	0	0	0	0	15	2	11	0	0.768367
879	0	0	2	12.3	0	0	0	0	0	0	0	0	0	0	0	0	0	0	0	0	0	0	0	0	1	12	1	10	0	0.967011
880	0	0	3	16.7	0	0	0	0	0	0	0	0	0	1	0	1	0	1	0	0	0	0	0	1	1	12	1	16	1	0.729032
881	0	0	2	9	0	0	0	0	0	1	0	0	1	0	1	0	0	1	0	1	0	0	0	1	0	13	1	9	0	1.02682
882	1	0	2	14.5	0	0	1	0	0	0	0	0	0	0	0	0	0	0	0	0	0	0	0	0	1	16	2	10	0	0.723613
883	0	1	2	9.2	0	1	1	1	0	0	1	1	1	0	0	1	1	1	1	0	0	0	0	1	0	11	1	7	0	1.02682
884	1	1	3	18.2	0	0	0	0	0	0	1	0	0	1	0	0	0	1	0	1	0	0	0	1	0	15	2	11	0	0.579274
885	0	0	3	16	0	0	0	1	0	0	0	1	0	0	0	0	0	0	0	0	0	0	0	0	0	15	2	20	1	0.768367
886	1	0	3	17.7	0	0	0	0	0	0	0	0	0	0	0	0	0	0	0	0	0	0	0	0	0	15	2	12	0	0.579274
887	0	0	2	11.7	0	0	0	0	0	0	0	0	0	0	0	0	0	0	0	0	0	0	0	0	1	14	1	12	0	4.60742
888	1	1	2	13	0	0	0	0	0	0	0	0	0	0	0	0	0	0	0	0	0	0	0	0	1	14	1	9	0	0.967011
889	1	0	2	8.7	0	1	0	0	1	1	0	0	0	0	0	0	0	0	0	0	0	0	0	0	0	16	2	5	0	0.768367
890	1	1	2	9.7	0	0	0	0	0	0	0	0	0	0	0	0	1	0	0	0	0	0	0	0	1	15	2	10	0	0.723613
891	0	0	1	8.2	0	0	0	0	1	0	1	0	0	0	0	0	1	1	0	0	0	0	0	0	1	13	1	11	0	0.967011
892	1	0	3	19.8	0	0	0	0	0	0	1	0	0	0	0	0	0	0	0	0	0	0	0	0	1	14	1	18	1	0.545533
893	0	0	3	16.8	0	1	0	1	0	1	0	1	0	0	0	0	0	0	0	0	0	0	0	0	1	16	2	15	0	0.545533
894	0	0	3	15.7	0	0	0	0	0	0	1	1	0	1	0	1	0	1	0	0	1	0	0	1	1	16	2	13	0	0.545533
895	1	0	3	16.8	0	0	0	0	0	0	0	0	0	1	0	1	1	1	0	0	1	0	0	1	1	14	1	7	0	0.729032
896	1	0	3	18.9	0	0	0	0	0	0	0	0	0	0	0	0	0	0	0	0	0	0	0	0	1	16	2	7	0	0.545533
897	0	0	2	12	0	0	0	0	0	0	1	0	0	0	0	0	0	0	0	0	0	0	0	0	0	16	2	13	0	0.579274
898	0	0	2	10.3	0	0	0	0	0	0	0	0	0	1	0	0	0	0	0	0	1	0	0	0	0	14	1	7	0	0.768367
899	1	0	2	14.5	0	0	1	0	0	0	1	0	0	1	0	0	0	0	0	0	0	0	0	0	1	15	2	20	1	0.967011
900	0	0	2	12	0	0	0	0	0	0	0	0	0	0	0	0	0	0	0	0	0	0	0	0	0	16	2	4	0	0.768367
901	1	1	3	21	0	0	0	0	0	0	1	0	0	0	0	0	0	0	0	0	0	0	0	0	0	11	1	20	1	0.774122
902	0	1	3	15.5	0	0	0	0	0	0	0	0	0	0	0	0	0	0	0	0	0	0	0	0	1	14	1	8	0	0.967011
903	1	1	2	10.3	0	0	1	0	0	0	1	1	0	0	0	0	1	0	0	0	0	0	0	0	1	15	2	11	0	0.723613
904	0	0	2	13.3	0	0	0	0	0	0	0	0	0	0	1	1	0	1	1	1	1	0	0	1	1	15	2	9	0	0.967011
905	0	0	2	10.3	0	0	0	0	0	0	0	0	1	0	0	0	0	0	0	0	0	0	0	0	0	15	2	5	0	0.768367
906	0	0	2	11.3	0	0	0	0	0	0	1	0	0	0	0	0	0	0	0	0	1	0	0	0	1	15	2	9	0	0.723613
907	0	0	2	13.2	0	0	0	0	0	0	1	0	0	1	1	0	1	1	0	1	0	0	1	1	0	18	2	6	0	0.768367
908	0	1	2	11.3	0	0	1	0	0	0	0	0	0	1	0	0	0	0	0	0	0	0	0	0	1	13	1	3	0	0.967011
909	1	1	1	8.2	0	0	0	0	0	0	0	0	0	1	0	0	1	1	1	0	0	0	0	1	0	15	2	11	0	0.768367
910	0	0	2	14	0	0	0	0	0	1	1	0	0	0	0	0	0	0	0	0	0	0	0	0	0	15	2	11	0	0.768367
911	0	0	3	18.7	0	0	0	0	0	0	1	1	0	1	0	0	0	0	0	0	0	0	0	0	0	13	1	12	0	0.774122
912	0	1	2	12.7	0	0	0	0	0	0	0	0	0	0	0	0	0	0	0	0	0	0	0	0	1	17	2	10	0	0.723613
913	0	0	3	17.2	0	0	0	0	0	1	1	0	0	1	1	1	1	1	1	1	1	0	0	1	0	14	1	3	0	0.774122
914	0	0	2	10.2	0	0	0	0	0	0	0	0	0	0	0	1	0	0	0	0	1	0	0	0	0	13	1	11	0	1.02682
915	1	0	1	8.4	0	0	0	0	0	0	1	0	0	1	0	0	0	0	0	0	0	0	0	0	1	17	2	8	0	3.44773
916	1	0	3	19.3	0	0	0	0	0	0	1	0	0	0	0	0	0	0	0	0	0	0	0	0	0	17	2	2	0	0.579274
917	0	0	2	11.7	0	0	0	0	0	0	1	0	0	0	0	0	0	0	0	0	0	0	0	0	0	14	1	2	0	0.768367
918	1	0	2	10.1	0	0	0	0	0	0	1	0	0	1	0	0	0	1	0	1	1	1	0	1	1	16	2	19	1	0.723613
919	0	0	2	8.7	1	0	0	0	0	1	1	1	0	0	1	1	1	0	0	0	0	0	0	1	1	13	1	14	0	0.967011
920	1	1	3	18.7	0	0	0	0	0	0	1	0	0	0	0	0	0	0	0	0	0	0	0	0	1	15	2	14	0	0.729032
921	0	0	2	13.2	1	0	1	0	0	0	0	0	0	1	0	0	0	0	0	0	0	0	0	0	0	16	2	7	0	0.768367
922	1	1	3	18.3	0	0	0	0	0	0	1	0	0	0	0	0	1	1	1	0	1	0	0	1	0	17	2	3	0	0.579274
923	0	0	3	18.2	0	0	0	0	0	0	1	1	0	0	0	0	0	0	0	0	0	0	0	0	0	17	2	8	0	0.579274
924	1	0	2	12.2	0	0	0	0	0	0	0	0	0	0	0	0	0	0	0	0	0	0	0	0	0	16	2	6	0	0.768367
925	1	0	3	21	0	0	0	0	0	0	0	0	0	0	0	0	0	0	0	0	0	0	0	0	0	17	2	8	0	0.579274
926	1	0	3	18.7	0	0	0	0	0	0	1	0	0	0	0	0	0	0	0	0	0	0	0	0	0	16	2	8	0	0.579274
927	0	0	3	17.2	0	0	0	0	0	0	0	0	0	0	0	0	0	0	0	0	0	0	0	0	0	15	2	1	0	0.579274
928	1	1	3	17.3	0	0	0	0	0	0	0	0	0	1	0	0	1	0	0	0	0	0	0	0	0	16	2	4	0	0.579274
929	1	0	3	16.3	0	0	0	0	0	1	0	0	1	1	0	0	0	0	0	0	0	0	0	0	0	14	1	10	0	0.774122
930	1	1	2	14.7	0	0	0	0	0	0	0	0	1	1	0	0	0	0	0	0	0	0	0	0	0	14	1	14	0	0.774122
931	0	0	2	14.6	0	0	0	0	0	0	0	0	0	0	0	0	0	0	0	0	0	0	0	0	1	14	1	10	0	0.545533
932	1	1	2	11.7	0	0	0	0	0	0	0	0	0	0	0	0	0	0	0	0	0	0	0	0	0	15	2	11	0	3.66096
933	0	0	2	11.3	0	0	0	0	0	0	1	0	0	1	0	0	0	1	0	0	0	0	0	0	0	13	1	8	0	1.02682
934	1	1	2	11.8	0	0	0	0	0	1	0	0	0	1	0	0	0	0	0	0	0	0	0	0	0	15	2	3	0	0.579274
935	1	1	2	11.8	0	0	0	0	0	0	0	0	0	0	0	0	0	0	0	0	0	0	0	0	1	14	1	5	0	0.723613
936	0	0	2	11.1	0	0	0	0	0	0	0	0	0	0	0	1	1	0	0	1	0	0	1	1	0	15	2	14	0	0.768367
937	0	0	3	15.5	0	0	0	0	0	0	0	0	0	0	0	0	0	0	0	0	0	0	0	0	1	13	1	6	0	0.967011
938	0	0	1	7.4	0	0	0	0	0	0	0	1	0	0	0	0	0	0	0	0	0	0	0	0	0	17	2	9	0	0.768367
939	0	1	2	13.2	0	0	0	0	0	1	0	1	0	0	0	0	0	0	0	0	0	0	0	0	1	14	1	9	0	0.723613
940	1	1	2	10.7	0	0	0	0	0	0	1	1	0	0	0	0	1	1	0	0	0	0	0	0	1	16	2	4	0	0.723613
941	1	1	2	9.3	1	1	0	0	1	1	0	1	0	0	0	0	0	0	0	0	0	0	0	0	1	18	2	16	1	0.723613
942	0	0	2	8.5	0	0	0	0	0	0	0	0	0	0	0	0	0	0	0	0	0	0	0	0	1	17	2	17	1	0.723613
943	1	0	3	16.8	0	0	0	1	0	0	0	0	0	1	0	0	0	0	0	0	0	0	0	0	0	18	2	10	0	0.579274
944	0	0	2	10.8	0	0	0	0	0	0	0	1	0	0	0	0	0	0	0	0	0	0	0	0	1	15	2	1	0	0.723613
945	0	0	2	9.8	0	0	0	0	0	0	0	0	0	1	0	1	0	1	0	1	0	0	0	1	0	16	2	6	0	0.768367
946	1	0	2	11.2	0	0	0	0	0	0	0	0	0	0	0	1	1	0	0	1	0	0	1	1	0	17	2	5	0	0.768367
947	0	0	3	18.2	0	0	0	0	0	0	0	0	0	0	0	0	0	0	0	0	0	0	0	0	0	12	1	7	0	0.774122
948	0	0	2	13.6	1	0	0	0	0	0	0	0	0	0	0	0	0	0	0	0	0	0	0	0	1	14	1	13	0	0.729032
949	1	0	2	12.2	0	0	0	0	0	0	0	0	0	0	0	1	1	0	0	0	0	0	0	1	0	16	2	8	0	1.02682
950	1	0	3	18.5	0	0	0	0	0	0	0	0	0	0	0	0	0	0	0	0	0	0	0	0	0	17	2	12	0	0.579274
951	0	0	2	10.9	0	0	0	0	0	0	0	0	0	0	0	0	0	0	0	0	0	0	0	0	1	16	2	6	0	0.967011
952	1	0	2	15.2	0	0	0	0	0	0	0	0	0	0	0	0	0	0	0	0	0	0	0	0	0	12	1	12	0	0.774122
953	0	0	2	12.8	0	0	0	0	0	0	0	0	0	1	0	0	0	0	0	0	0	0	0	0	0	17	2	5	0	0.579274
954	0	0	2	10.2	0	0	0	0	0	0	0	0	0	0	0	0	0	0	0	0	0	0	0	0	0	18	2	12	0	3.66096
955	0	0	2	15	0	0	0	0	0	0	1	0	0	0	0	0	0	0	0	0	0	0	0	0	0	15	2	10	0	0.768367
956	1	1	3	17.7	0	0	0	0	0	0	1	0	0	0	1	1	1	1	0	1	1	1	1	1	0	13	1	7	0	0.774122
957	0	0	3	20.8	0	0	0	0	0	0	1	0	0	0	0	0	0	0	0	0	0	0	0	0	1	12	1	7	0	0.729032
958	1	1	2	10.7	0	1	1	1	0	0	1	1	0	0	1	1	1	1	1	1	1	1	1	1	1	15	2	17	1	0.967011
959	0	1	2	13.4	0	0	1	0	0	0	0	0	0	0	0	0	0	0	0	0	0	0	0	0	0	14	1	4	0	0.768367
960	0	0	2	11.2	0	0	0	0	0	0	0	0	0	1	0	0	0	0	0	0	0	0	0	0	0	14	1	9	0	0.768367
961	1	1	2	11.2	0	0	0	0	1	0	0	0	1	0	0	0	0	0	0	0	1	0	0	0	0	11	1	7	0	1.02682
962	1	1	2	14.3	0	0	0	0	0	1	1	0	0	1	0	0	1	0	0	0	0	0	0	0	0	18	2	10	0	0.768367
963	0	0	2	13.9	0	0	0	0	0	0	1	0	0	0	0	0	0	0	0	0	0	0	0	0	1	13	1	7	0	0.967011
964	1	1	2	14.4	0	0	0	0	0	0	0	0	0	1	0	0	0	0	0	0	1	0	0	1	1	17	2	3	0	0.723613
965	0	0	3	17.2	0	1	0	1	0	0	0	1	0	0	0	0	0	0	0	0	0	0	0	0	1	14	1	11	0	0.545533
966	0	1	2	-96	0	0	0	0	0	0	0	0	0	0	0	0	0	0	0	0	0	0	0	0	1	17	2	8	0	0.723613
967	0	0	2	13.9	0	0	0	0	0	0	0	0	0	0	0	0	0	0	0	0	0	0	0	0	0	15	2	11	0	0.768367
968	1	1	2	12.9	0	0	0	0	1	0	1	1	0	1	0	0	0	0	0	0	0	0	0	0	0	16	2	8	0	0.768367
969	0	0	2	11.9	0	0	0	0	0	0	0	0	0	0	0	0	0	1	0	0	0	0	0	1	1	12	1	5	0	0.967011
970	1	1	3	17.7	0	0	1	0	0	0	0	0	0	0	0	0	0	0	0	0	1	0	0	0	1	15	2	17	1	0.545533
971	1	0	2	12.2	0	0	0	0	0	0	0	0	0	0	0	0	0	0	0	0	0	0	0	0	1	17	2	1	0	0.545533
972	0	0	2	9.5	0	0	0	0	0	0	0	0	0	0	0	0	0	0	0	0	0	0	0	0	1	15	2	13	0	0.967011
973	0	0	3	17.8	0	0	0	0	0	0	0	0	0	0	0	0	0	0	0	0	0	0	0	0	0	14	1	6	0	0.774122
974	0	0	2	12.7	1	0	0	0	0	0	0	0	0	0	0	0	0	0	0	0	0	0	0	0	0	15	2	11	0	0.579274
975	0	0	3	15.5	0	0	0	0	0	0	1	0	0	1	0	0	0	0	0	0	0	0	0	0	0	13	1	11	0	1.02682
976	1	0	3	18.7	0	0	0	0	0	0	0	0	0	0	0	0	0	0	0	0	0	0	0	0	0	13	1	2	0	0.774122
977	0	0	2	14.3	0	0	0	0	0	0	0	0	0	0	0	0	0	0	0	0	0	0	0	0	1	13	1	6	0	0.967011
978	0	0	2	10.1	0	0	0	0	0	0	0	1	0	0	0	0	0	0	0	0	0	0	0	0	0	16	2	12	0	0.768367
979	0	0	1	8	1	0	0	0	0	0	0	0	0	0	0	0	0	0	0	0	0	0	0	0	1	13	1	9	0	0.967011
980	1	0	3	17.7	0	0	0	0	0	1	0	0	0	0	0	0	0	0	0	0	0	0	0	0	1	15	2	12	0	0.729032
981	0	0	1	5.9	0	0	0	0	0	0	0	1	0	0	1	0	1	1	0	1	0	0	1	1	0	14	1	13	0	0.768367
982	0	0	3	18.2	0	0	0	0	0	1	0	0	0	0	0	0	0	0	0	0	0	0	0	0	0	14	1	3	0	0.579274
983	1	1	1	6.4	0	0	0	0	0	0	0	0	0	0	0	0	0	0	0	0	0	0	0	0	1	16	2	9	0	0.723613
984	1	1	2	13.2	0	0	0	0	0	0	0	0	0	0	0	0	1	1	0	0	0	0	0	0	1	14	1	10	0	0.545533
985	1	1	3	18.9	0	0	0	0	0	0	0	0	0	1	0	0	1	0	0	0	0	0	0	0	1	17	2	4	0	0.545533
986	1	0	2	10.7	0	0	0	0	0	0	1	1	0	0	0	0	0	0	0	1	0	0	0	0	0	12	1	4	0	1.02682
987	1	1	2	11	0	0	0	0	0	0	0	1	0	1	0	0	0	0	0	0	0	0	0	1	1	15	2	10	0	0.723613
988	1	1	3	20.5	0	0	0	0	0	0	0	0	0	1	0	0	0	0	0	0	0	0	0	0	1	18	2	8	0	0.545533
989	0	0	3	17.7	0	1	1	1	0	0	0	0	0	0	1	0	0	0	0	0	0	0	0	0	1	16	2	8	0	0.545533
990	0	0	2	9.9	0	0	0	0	1	0	1	0	0	0	0	0	0	0	0	0	1	0	0	1	0	11	1	9	0	1.02682
991	1	1	2	12.1	0	0	0	0	0	0	0	0	0	0	0	0	0	0	0	0	0	0	0	0	0	11	1	7	0	4.89239
992	1	1	2	14.3	0	0	0	0	0	0	0	0	0	1	0	0	0	0	0	0	0	0	0	0	0	17	2	5	0	0.768367
993	1	0	2	13.8	0	0	0	0	0	0	1	0	0	1	0	0	0	0	0	0	1	0	0	0	1	16	2	15	0	0.545533
994	1	1	2	9	1	0	1	0	0	0	0	1	0	0	0	0	0	0	0	0	0	0	0	0	0	16	2	8	0	0.768367
995	1	1	3	17.7	0	0	0	0	0	0	1	1	0	1	0	0	0	0	0	0	0	0	0	0	0	16	2	8	0	0.579274
996	0	0	3	15.6	0	0	0	1	0	0	0	0	0	0	0	0	0	0	0	0	0	0	0	0	1	16	2	14	0	0.545533
997	1	1	3	18.2	0	0	0	0	0	0	0	0	0	0	0	0	1	0	0	0	0	0	0	0	0	17	2	6	0	0.579274
998	1	1	3	15.8	0	0	0	0	1	0	0	0	0	1	0	0	0	0	0	0	0	0	0	0	1	17	2	13	0	0.545533
999	1	0	2	12.8	0	0	0	0	0	0	0	0	0	0	0	1	0	0	0	0	0	0	0	0	1	13	1	10	0	0.967011
1000	1	0	2	10.2	0	0	0	0	0	0	1	0	0	1	0	0	1	1	0	1	0	1	0	1	0	15	2	16	1	0.768367
1001	0	0	2	10.8	0	0	0	0	0	0	0	0	0	0	0	0	0	0	0	0	0	0	0	0	1	16	2	7	0	0.723613
1002	0	0	1	6.8	0	0	0	0	0	0	1	1	0	0	0	0	0	0	0	0	0	0	0	0	0	18	2	10	0	3.66096
1003	1	1	2	13.8	0	0	1	0	0	0	0	1	0	0	0	0	0	0	0	0	0	0	0	0	0	16	2	14	0	0.579274
1004	1	1	3	16.3	0	0	0	0	0	1	1	1	0	0	1	1	1	0	1	1	0	0	1	1	0	13	1	9	0	0.774122
1005	0	0	2	8.7	0	0	0	0	0	0	0	0	0	0	0	0	0	0	0	0	0	0	0	0	1	14	1	16	1	0.723613
1006	1	1	2	11.4	1	1	0	0	1	1	0	1	0	0	0	0	0	1	0	0	1	0	0	1	1	15	2	9	0	0.723613
1007	0	0	3	15.7	0	0	0	0	0	0	0	0	0	0	0	0	1	1	0	0	0	1	0	1	1	12	1	10	0	0.729032
1008	0	0	2	11.5	0	0	1	0	0	0	0	0	0	0	0	0	1	1	0	0	0	0	0	0	1	16	2	6	0	0.723613
1009	0	0	3	18.1	0	0	0	0	0	0	0	1	0	0	0	0	0	0	0	0	0	0	0	0	0	12	1	11	0	0.774122
1010	0	0	2	12.3	0	0	0	0	0	0	0	1	0	0	0	0	0	0	0	0	0	0	0	0	0	17	2	10	0	0.768367
1011	0	0	3	17.6	0	1	1	1	0	0	1	1	0	0	0	0	0	0	0	0	0	0	0	0	1	14	1	10	0	0.545533
1012	0	0	2	9	0	0	0	0	0	0	0	0	0	1	0	0	0	0	0	0	0	0	0	0	1	16	2	12	0	0.723613
1013	0	0	3	17.3	0	0	0	0	0	0	1	0	0	1	0	1	1	0	0	1	1	1	0	1	0	16	2	5	0	0.579274
1014	0	0	3	16.2	0	0	0	0	0	0	1	0	1	0	0	0	0	0	0	0	0	0	0	0	1	16	2	12	0	0.729032
1015	1	0	2	12.6	0	0	0	0	0	0	1	0	0	0	0	0	0	0	0	0	0	0	0	0	1	13	1	12	0	0.729032
1016	0	0	3	20.5	0	0	1	0	0	0	1	0	1	1	0	0	0	0	0	0	0	0	0	0	1	14	1	16	1	0.729032
1017	1	0	2	13.5	0	0	0	0	0	1	0	0	0	0	0	0	0	0	0	0	0	0	0	0	0	15	2	14	0	0.768367
1018	1	1	2	13.8	0	0	1	0	0	0	0	0	0	0	0	0	0	0	0	0	0	0	0	0	0	16	2	18	1	0.579274
1019	1	1	2	12.7	0	0	0	0	0	0	0	0	0	0	0	0	0	0	0	0	0	0	0	0	0	12	1	7	0	1.02682
1020	1	1	2	14.3	0	0	1	0	0	0	0	0	0	0	0	0	0	0	1	1	1	0	0	0	1	13	1	7	0	0.729032
1021	0	0	3	17.7	0	0	0	1	0	0	0	1	0	0	0	0	0	0	0	0	0	0	0	0	1	14	1	13	0	0.729032
1022	0	0	2	14.2	0	1	0	0	1	1	0	0	0	0	0	0	0	0	0	0	0	0	0	0	0	13	1	9	0	1.02682
1023	1	0	2	13.4	0	0	0	0	0	0	0	0	0	0	0	0	0	0	0	0	0	0	0	0	1	15	2	9	0	0.967011
1024	1	1	2	13.7	0	0	0	0	0	0	0	0	1	0	0	0	1	1	0	1	0	0	0	1	1	16	2	10	0	0.723613
1025	1	1	3	17.2	0	0	0	0	0	0	0	0	0	1	0	0	0	0	0	0	0	0	0	0	0	16	2	8	0	0.579274
1026	1	0	3	17.8	0	0	0	0	0	0	1	0	0	0	0	0	0	0	0	1	0	0	0	0	0	12	1	10	0	0.774122
1027	1	0	1	7.7	0	0	0	0	0	0	0	0	0	0	0	0	0	0	0	0	0	0	0	0	0	16	2	11	0	0.768367
1028	0	0	2	10.8	0	0	0	0	0	0	1	0	0	0	0	0	1	0	0	0	0	0	0	0	1	16	2	6	0	0.723613
1029	0	0	2	13.5	0	0	0	1	0	0	0	0	0	0	0	0	0	0	1	0	0	0	0	0	1	16	2	14	0	0.545533
1030	0	0	2	12.2	0	0	0	0	0	0	1	0	0	1	0	0	1	1	0	1	0	0	0	1	1	18	2	7	0	0.723613
1031	1	0	3	20.8	0	0	0	0	0	0	0	0	0	1	0	0	0	0	0	0	0	0	0	0	1	16	2	5	0	0.545533
1032	0	0	2	12.8	0	0	0	0	0	0	0	0	0	1	0	0	0	0	0	0	0	0	0	0	1	14	1	1	0	0.723613
1033	1	0	2	8.6	1	0	0	0	0	0	0	0	0	0	0	0	0	0	0	0	1	0	0	0	1	13	1	12	0	0.967011
1034	0	0	2	11.3	0	0	0	0	0	0	1	0	0	1	0	0	0	0	0	0	0	0	0	0	0	17	2	11	0	0.768367
1035	0	0	2	11.8	0	0	1	0	0	0	1	0	0	0	0	0	1	0	1	1	0	0	0	1	1	14	1	10	0	0.723613
1036	0	0	2	12.7	0	0	0	0	0	0	0	0	0	0	0	0	0	0	0	0	0	0	0	0	1	14	1	10	0	0.967011
1037	0	1	3	21	0	0	0	0	0	0	0	0	0	1	0	0	0	0	0	0	0	0	0	0	1	16	2	8	0	0.545533
1038	1	0	3	15.7	0	0	0	0	0	0	0	0	0	0	0	0	0	0	0	0	0	0	0	0	0	14	1	2	0	0.774122
1039	1	0	3	20	0	0	0	0	0	0	0	0	0	0	0	1	1	0	0	0	0	0	0	1	0	13	1	2	0	0.774122
1040	1	1	3	15.7	0	0	0	0	0	0	0	0	0	0	0	0	0	0	0	0	0	0	0	0	1	14	1	3	0	0.729032
1041	0	0	3	17.1	0	0	0	0	0	0	0	0	0	0	0	0	0	0	0	0	0	0	0	0	1	14	1	12	0	0.545533
1042	0	0	3	17.7	0	0	0	0	0	0	0	0	0	0	0	0	0	1	0	0	0	0	0	0	1	15	2	12	0	0.729032
1043	0	0	2	13.7	0	0	0	0	0	0	1	1	0	0	0	0	0	0	0	0	0	0	0	0	1	16	2	11	0	0.545533
1044	1	0	3	17.6	0	0	0	0	0	0	0	0	0	0	0	0	0	0	0	0	0	0	0	0	0	13	1	6	0	0.774122
1045	0	0	2	10.5	0	0	0	0	0	0	0	0	0	0	0	0	1	0	1	1	0	0	0	0	0	14	1	10	0	1.02682
1046	0	0	3	16	0	0	0	0	0	0	0	0	1	0	0	0	0	0	0	0	0	0	0	0	0	17	2	3	0	0.579274
1047	1	1	3	21	0	0	0	0	0	0	0	0	0	0	0	0	0	0	0	0	0	0	0	0	1	13	1	11	0	0.729032
1048	1	1	2	11.2	0	0	0	0	1	0	0	0	0	0	0	0	0	0	0	0	0	0	0	0	1	16	2	6	0	0.723613
1049	1	1	2	10.6	0	0	0	0	0	0	0	0	0	1	0	0	0	0	0	0	0	0	0	0	0	12	1	20	1	4.89239
1050	0	0	2	8.7	0	0	0	0	0	0	0	0	0	1	0	0	0	0	0	0	0	0	0	0	0	14	1	16	1	1.02682
1051	0	0	2	12.7	0	0	0	0	0	1	0	0	0	0	0	0	0	0	0	0	0	0	0	0	0	13	1	10	0	1.02682
1052	0	0	2	12.3	0	0	0	0	0	0	1	0	0	0	0	0	0	0	0	0	1	0	0	0	1	15	2	15	0	0.723613
1053	0	0	2	14.8	0	0	0	0	0	0	0	0	0	0	0	0	0	0	0	0	0	0	0	0	0	16	2	9	0	0.768367
1054	0	0	3	16	0	0	0	0	0	0	0	0	0	0	0	0	0	0	0	0	0	0	0	0	1	14	1	6	0	0.967011
1055	0	0	2	13.5	0	0	0	0	0	0	0	0	0	1	0	0	0	0	0	0	0	0	0	0	0	13	1	8	0	1.02682
1056	0	0	2	13.8	0	0	0	0	0	0	0	0	0	0	0	0	0	0	0	0	0	0	0	0	1	18	2	6	0	0.723613
1057	0	0	2	14.2	0	0	0	0	0	0	1	0	0	0	0	1	1	1	1	0	1	0	0	1	1	16	2	10	0	0.723613
1058	1	0	2	11.3	1	0	0	0	0	0	0	0	0	0	0	0	0	0	0	0	0	0	0	0	0	15	2	13	0	0.774122
1059	1	0	2	14.2	0	0	0	0	0	0	1	0	0	0	0	0	0	0	0	1	0	0	0	0	0	18	2	8	0	0.579274
1060	1	0	2	13.2	0	0	0	0	0	0	0	0	0	0	0	0	0	0	0	0	0	0	0	0	0	15	2	8	0	0.768367
1061	0	0	1	5.6	0	0	0	0	0	0	0	0	0	0	0	0	0	0	0	0	0	0	0	0	1	16	2	14	0	0.723613
1062	1	1	3	18.7	0	0	0	0	0	0	0	0	0	0	0	0	1	1	0	0	0	0	0	1	1	16	2	16	1	0.545533
1063	0	0	2	12.8	0	1	0	0	1	1	1	0	0	0	0	0	0	0	0	0	0	0	0	0	0	13	1	8	0	1.02682
1064	1	1	3	16.8	0	0	0	0	0	0	1	0	1	0	0	0	0	0	0	0	0	0	0	0	1	17	2	5	0	0.545533
1065	0	0	2	13.2	0	0	0	0	0	0	0	0	0	0	0	0	0	1	0	0	0	0	0	0	0	13	1	16	1	1.02682
1066	0	0	2	10.4	0	0	0	0	0	0	0	0	0	0	0	0	0	0	0	0	0	0	0	0	0	15	2	8	0	3.66096
1067	0	0	1	6.7	1	0	0	0	0	0	0	0	1	1	0	0	0	0	0	0	0	0	0	0	0	14	1	5	0	0.768367
1068	1	0	2	10.8	0	0	0	0	0	0	0	0	0	1	0	0	0	0	0	0	0	0	0	0	1	16	2	12	0	0.723613
1069	1	1	3	19.8	0	0	0	0	0	0	0	0	0	0	0	0	0	0	0	0	0	0	0	0	1	16	2	3	0	0.545533
1070	0	0	3	17.3	0	0	0	0	0	0	0	0	0	0	0	0	1	1	0	0	0	0	0	0	0	16	2	3	0	0.579274
1071	1	1	2	12.4	0	0	0	0	0	0	1	0	1	0	0	0	0	0	0	0	0	0	0	0	0	17	2	9	0	0.768367
1072	0	0	2	10.3	0	0	0	0	0	0	1	1	1	0	0	0	0	0	0	0	0	0	0	0	0	12	1	1	0	1.02682
1073	0	0	3	18.8	0	0	0	0	0	1	0	0	0	0	0	0	0	0	0	0	0	0	0	0	1	13	1	11	0	0.729032
1074	0	0	2	13.7	0	0	0	0	0	0	0	0	0	0	0	0	1	0	1	0	0	0	0	0	1	13	1	10	0	0.967011
1075	0	0	3	15.7	0	0	0	0	0	0	0	0	0	1	1	1	0	1	0	0	0	0	0	0	0	16	2	9	0	0.579274
1076	0	0	2	12.1	0	0	0	0	0	0	1	0	0	0	0	0	0	0	0	0	0	0	0	0	1	16	2	7	0	0.723613
1077	0	0	2	11	0	0	0	0	0	1	0	0	0	1	1	1	1	0	0	0	1	0	0	1	0	11	1	23	1	4.89239
1078	0	0	2	10.6	0	0	0	0	0	0	0	0	0	0	0	0	0	0	0	0	0	0	0	0	1	14	1	9	0	0.723613
1079	1	0	1	7.5	1	0	0	0	0	0	0	0	0	1	0	0	0	0	0	0	1	0	0	1	0	16	2	6	0	0.768367
1080	0	0	2	12.2	0	0	0	0	0	0	0	0	0	0	0	0	0	0	0	0	0	0	0	0	0	15	2	5	0	0.768367
1081	1	0	2	9.5	1	0	0	0	0	0	1	0	0	0	0	0	1	1	0	1	0	0	0	1	0	13	1	11	0	1.02682
1082	0	0	2	9.2	1	0	0	0	0	0	0	0	0	1	0	0	1	0	0	0	0	0	0	1	1	15	2	9	0	0.967011
1083	0	0	2	11.7	0	1	1	1	0	0	0	1	0	0	0	0	0	0	0	0	0	0	0	0	1	15	2	12	0	0.967011
1084	0	0	2	9	0	0	0	0	0	0	1	0	1	0	0	0	1	0	1	0	1	0	0	1	1	14	1	14	0	0.723613
1085	1	0	1	5	0	1	0	0	1	1	0	0	0	0	0	0	0	0	0	0	0	0	0	0	1	13	1	12	0	4.60742
1086	1	1	2	13	0	0	0	0	0	0	1	0	0	0	0	0	1	0	0	0	0	0	0	0	1	18	2	9	0	0.723613
1087	0	0	1	6.4	1	0	0	0	0	0	0	1	0	0	0	0	1	0	0	1	0	0	0	0	0	15	2	8	0	0.768367
1088	1	1	2	11.2	0	0	0	0	0	0	0	1	0	0	0	0	0	0	0	0	0	0	0	0	1	16	2	9	0	0.723613
1089	0	0	2	12.2	0	0	0	0	0	0	0	0	0	0	1	1	0	0	0	0	0	0	0	0	0	16	2	19	1	0.768367
1090	0	0	3	16.6	0	0	0	0	0	0	0	0	0	0	0	0	0	0	0	0	0	0	0	0	0	15	2	10	0	0.579274
1091	1	1	2	11.7	0	0	0	0	0	0	0	1	0	0	0	0	0	0	0	0	0	0	0	0	0	17	2	5	0	0.768367
1092	0	0	2	13.9	0	0	0	0	0	0	0	0	0	0	0	0	0	0	0	0	1	0	0	1	1	17	2	16	1	0.723613
1093	0	0	3	17.7	0	0	0	0	0	0	1	0	0	0	0	0	0	0	0	0	0	0	0	0	0	17	2	9	0	0.579274
1094	1	1	3	16.7	0	0	0	0	0	0	0	1	0	0	0	0	0	0	0	0	0	0	0	0	0	14	1	6	0	0.579274
1095	0	1	2	12.7	1	0	0	0	0	0	0	0	0	1	0	0	1	0	0	0	0	0	0	0	1	15	2	11	0	0.545533
1096	0	1	1	8.2	0	0	0	0	0	0	1	0	0	1	0	0	1	0	0	0	0	0	0	0	0	14	1	9	0	1.02682
1097	0	0	2	10.5	0	0	0	0	0	0	0	0	0	0	0	0	0	0	0	0	0	0	0	0	1	17	2	7	0	0.723613
1098	0	0	2	10.7	1	0	0	0	0	0	0	0	0	0	0	0	0	0	0	0	0	0	0	0	1	16	2	7	0	0.723613
1099	1	0	2	8.6	0	0	1	0	0	0	0	0	1	0	0	0	0	0	0	0	0	0	0	0	0	16	2	4	0	3.66096
1100	0	1	2	15.1	0	0	0	0	0	0	0	0	0	0	0	0	0	0	0	0	0	0	0	0	1	14	1	6	0	0.545533
1101	1	1	2	14.5	0	0	0	0	0	0	0	0	0	0	0	0	0	0	0	0	0	0	0	0	1	14	1	4	0	0.545533
1102	1	0	2	10.2	0	0	0	0	0	1	1	1	0	0	0	0	0	0	0	0	0	0	0	0	1	12	1	12	0	0.967011
1103	0	0	2	9.4	1	0	0	0	0	0	1	0	0	1	0	0	0	0	0	0	0	0	0	0	1	14	1	15	0	0.723613
1104	1	1	2	13.5	0	0	0	0	0	0	0	0	0	1	0	0	0	0	0	0	0	0	0	0	0	15	2	10	0	0.768367
1105	1	0	3	20.5	0	0	0	0	0	0	1	0	0	0	0	0	0	0	0	0	0	0	0	0	1	12	1	12	0	0.729032
1106	1	1	1	7.3	0	0	0	0	0	0	1	1	0	0	0	0	1	0	0	0	0	0	0	1	0	18	2	10	0	3.66096
1107	1	0	2	14.3	0	0	0	0	0	0	0	0	0	1	0	0	0	0	0	0	0	0	0	0	1	14	1	10	0	0.729032
1108	0	0	1	6.9	0	0	0	0	0	0	0	0	0	0	0	0	0	0	0	0	0	0	0	0	1	15	2	7	0	0.723613
1109	0	0	1	7.7	0	0	0	0	0	0	1	1	1	0	1	0	0	0	0	0	0	0	1	0	1	13	1	18	1	0.967011
1110	1	1	3	16.5	0	0	0	0	0	0	1	0	0	0	0	0	0	0	0	0	0	0	0	0	1	17	2	8	0	0.723613
1111	0	0	2	12.8	0	0	0	0	0	0	1	0	0	0	0	0	0	0	0	0	0	0	0	0	1	15	2	16	1	0.723613
1112	1	1	2	14	0	0	0	0	0	0	1	0	0	1	0	0	1	1	0	0	1	0	1	1	1	16	2	6	0	0.723613
1113	0	0	2	9.9	1	0	0	0	0	1	0	0	0	0	0	0	1	0	1	1	1	1	1	1	1	16	2	5	0	0.545533
1114	0	0	2	11.2	1	0	0	0	0	0	0	0	0	1	0	0	0	0	0	0	0	0	0	0	1	14	1	16	1	0.723613
1115	0	0	3	16	0	0	0	0	1	0	1	0	0	0	0	1	0	0	0	1	0	0	0	0	1	15	2	17	1	0.545533
1116	1	0	2	10.6	0	0	0	0	0	0	0	0	0	0	0	0	0	0	0	0	0	0	0	0	1	17	2	9	0	3.44773
1117	0	0	2	13.4	0	0	0	0	0	0	0	0	0	0	0	0	0	0	0	0	0	0	0	0	0	14	1	8	0	0.768367
1118	1	0	3	16.7	0	0	0	0	0	0	0	0	0	1	0	0	0	0	0	0	0	0	0	0	0	16	2	7	0	0.579274
1119	1	0	2	11.2	0	0	0	0	0	0	0	0	0	0	0	0	0	0	0	0	0	0	0	0	1	16	2	6	0	0.723613
1120	1	1	3	18.2	0	0	0	0	0	1	0	0	0	0	0	0	0	0	0	0	0	0	0	0	1	15	2	13	0	0.545533
1121	0	0	2	14	0	0	0	0	0	0	1	1	1	0	0	0	0	0	0	0	0	0	0	0	0	16	2	3	0	0.768367
1122	1	0	2	11.8	0	0	0	0	0	0	0	0	0	0	0	0	0	0	0	0	0	0	0	0	1	17	2	5	0	0.723613
1123	1	0	2	12.4	0	1	0	1	1	0	1	0	0	1	0	1	1	1	1	1	1	1	1	1	0	11	1	23	1	1.02682
1124	0	0	2	15	0	0	0	0	0	0	0	0	0	0	0	0	0	0	0	0	0	0	0	0	1	11	1	10	0	0.967011
1125	0	0	2	12.9	0	0	0	0	1	0	0	1	0	0	0	1	1	0	0	0	0	0	0	1	1	13	1	20	1	0.967011
1126	1	1	3	20.4	0	0	0	0	0	0	1	0	0	0	1	0	1	1	0	0	0	0	0	0	1	15	2	8	0	0.545533
1127	1	1	2	10.7	0	0	0	0	0	0	0	0	0	0	0	0	0	0	0	0	0	0	0	0	0	13	1	7	0	1.02682
1128	0	0	2	10.4	0	0	0	0	0	0	0	0	0	0	0	0	0	0	0	0	1	0	0	0	1	14	1	15	0	0.967011
1129	0	0	2	11.1	0	0	0	0	0	0	1	0	0	0	0	0	0	0	0	0	0	0	0	0	0	17	2	9	0	0.768367
1130	0	0	2	11.3	0	0	0	0	0	0	0	0	0	1	0	0	0	0	0	0	0	0	0	0	0	13	1	11	0	1.02682
1131	1	1	3	17.3	0	0	0	0	0	1	1	0	0	0	0	0	0	0	0	0	0	0	0	0	0	11	1	11	0	0.774122
1132	0	0	2	15	0	0	1	0	0	0	1	0	0	0	0	1	1	1	0	0	1	0	0	1	1	13	1	10	0	0.967011
1133	0	0	3	16.3	0	0	0	0	0	0	0	0	0	0	0	0	0	0	0	0	0	0	0	0	1	15	2	5	0	0.545533
1134	0	0	2	9.1	0	0	0	0	0	0	0	0	0	1	0	0	0	0	0	0	1	0	0	0	0	16	2	3	0	0.768367
1135	0	0	3	18.7	0	0	0	0	0	0	0	0	0	1	0	1	1	1	0	0	1	0	0	1	0	14	1	17	1	0.579274
1136	0	0	1	4.4	1	0	0	0	0	0	0	0	0	1	0	0	0	0	0	0	0	1	0	0	0	14	1	14	0	1.02682
1137	1	1	2	9.3	0	0	0	0	0	0	0	1	0	1	0	0	0	0	0	0	0	0	0	0	1	14	1	11	0	0.723613
1138	1	1	1	8	0	0	0	0	0	0	0	0	1	0	0	0	0	0	0	0	0	0	0	0	0	13	1	4	0	1.02682
1139	0	0	2	11.7	0	0	0	0	0	0	0	0	0	0	0	0	0	0	0	0	0	0	0	0	0	13	1	9	0	1.02682
1140	1	1	2	13.1	0	0	0	0	0	0	0	0	0	0	0	0	1	0	0	0	0	0	0	0	1	17	2	22	1	0.723613
1141	0	0	2	14.8	0	0	1	0	0	0	0	0	0	1	0	0	0	0	0	0	0	0	0	0	1	17	2	5	0	0.723613
1142	1	1	3	18.2	0	0	0	0	0	0	0	0	0	0	0	0	0	0	0	0	0	0	0	0	0	17	2	6	0	0.579274
1143	1	1	2	10.8	0	0	0	0	0	0	0	0	0	0	0	0	0	0	0	0	0	0	0	0	0	17	2	7	0	0.768367
1144	1	0	2	11.2	0	0	0	0	0	0	0	0	0	1	0	0	0	0	0	0	0	0	0	0	1	17	2	13	0	0.723613
1145	0	0	2	12.8	0	0	0	0	0	0	0	0	0	0	0	0	0	0	1	0	1	0	0	0	1	14	1	9	0	0.967011
1146	1	0	2	11.3	0	0	0	0	0	0	0	0	0	0	0	0	0	0	0	0	0	0	0	0	1	16	2	0	0	0.545533
1147	1	1	3	18.2	0	0	0	0	0	0	0	0	0	0	0	0	0	1	0	0	0	0	1	0	1	16	2	17	1	0.545533
1148	0	0	2	10.8	1	0	1	0	0	0	1	0	0	0	0	0	0	0	0	0	0	0	0	0	1	13	1	7	0	0.967011
1149	0	0	2	10.4	0	0	0	0	0	0	1	0	1	0	0	0	1	1	0	1	1	0	0	1	1	17	2	14	0	0.723613
1150	0	1	3	17.5	0	0	0	0	0	0	0	0	0	0	0	0	0	1	0	0	0	0	0	0	0	15	2	12	0	0.579274
1151	0	0	2	10.3	0	0	0	0	1	0	0	1	0	0	0	0	0	0	0	0	0	0	0	0	1	16	2	24	1	0.723613
1152	1	0	2	9.2	0	0	0	1	0	0	1	1	1	0	0	0	0	0	0	0	0	0	0	0	1	16	2	3	0	0.723613
1153	1	1	3	18.3	0	0	0	0	0	0	0	0	0	1	0	0	0	0	0	0	0	0	0	0	1	16	2	4	0	0.545533
1154	0	0	2	13	0	0	0	0	0	0	0	0	0	0	0	1	1	1	1	1	1	0	0	1	0	17	2	6	0	0.768367
1155	0	0	2	9.2	0	0	0	0	0	1	0	0	0	0	0	0	0	0	0	0	0	0	0	0	0	15	2	7	0	1.02682
1156	1	1	2	10.8	0	0	0	0	0	0	0	0	0	0	0	0	0	0	0	0	0	0	0	0	1	17	2	11	0	0.723613
1157	1	1	1	7.4	1	0	0	0	0	0	0	0	0	1	0	1	1	0	0	0	0	0	1	1	1	13	1	8	0	0.967011
1158	1	0	2	12.7	0	0	0	0	0	0	0	0	0	1	0	0	0	1	0	1	0	0	0	0	1	17	2	8	0	0.723613
1159	0	0	3	16.2	0	0	0	0	0	0	0	1	0	1	0	0	0	0	0	0	0	0	0	0	1	15	2	13	0	0.545533
1160	1	1	3	21	0	0	0	0	0	0	0	0	0	0	0	0	0	0	0	0	0	0	0	0	1	17	2	10	0	0.545533
1161	1	0	1	7.6	0	0	0	0	0	0	0	0	0	0	0	0	0	0	0	0	0	0	0	0	0	16	2	5	0	3.66096
1162	0	0	2	12.4	0	0	0	0	0	0	0	0	0	1	0	1	1	0	0	0	1	0	0	1	1	13	1	13	0	0.967011
1163	0	1	2	11.6	0	0	0	0	0	0	0	0	0	0	0	0	0	0	0	0	0	0	0	0	0	17	2	5	0	3.66096
1164	1	1	3	18.2	0	0	0	0	0	0	0	0	0	0	0	0	0	0	0	0	0	0	0	0	0	18	2	10	0	0.579274
1165	1	0	2	12.8	0	0	0	0	0	0	0	0	0	0	0	0	0	0	0	0	0	0	0	0	0	15	2	1	0	0.768367
1166	0	0	2	11.4	0	0	0	0	0	0	1	0	1	0	0	0	0	0	0	0	0	0	0	0	1	11	1	9	0	0.967011
